# Supplementary material for: EccDNAs are apoptotic products with high innate immunostimulatory activity
Source: Nature. Author manuscript; Available in PMC 2022 Jul 19. (PMC9295135; doi:10.1038/s41586-021-04009-w)
Supplement: Supplemental Table 1 [file NIHMS1815429-supplement-Supplemental_Table_1.xls]

## Sheet: Sheet1
mESC/E14
DNase γ	Guide RNA	Sequence
	DNase γ-guide1_Fw	CACCGCAGAACATTCGTTTGAGGA
	DNase γ-guide1_Rv	AAACTCCTCAAACGAATGTTCTGC
	DNase γ-guide2_Fw	CACCGCATGGTCTCACCAGTAAAGG
	DNase γ-guide2_Rv	AAACCCTTTACTGGTGAGACCATGC
	DNase γ-guide3_Fw	CACCGTTGGGGATTGAAACGCGTGA
	DNase γ-guide3_Rv	AAACTCACGCGTTTCAATCCCCAAC
Endonuclease G	Guide RNA
	EndoG-guide1_Fw	CACCGCCGAGTGCCATTGTTGCCGG
	EndoG-guide1_Rv	AAACCCGGCAACAATGGCACTCGGC
	EndoG-guide2_Fw	CACCGTGGTAAGGCAGGTCAGACGT
	EndoG-guide2_Rv	AAACACGTCTGACCTGCCTTACCAC
DNase γ	PCR genotyping
	DNase γ-neg_Fw	GTGGGTGTGGAGGCTCTTTT
	DNase γ-neg_Rv	GATTCTGGCCTGTAGGCACT
	DNase γ-pos_Fw	AAGGGAGCTGACTCCTTCTCA
Endonuclease G	PCR genotyping
	EndoG-neg_Fw	ACCCCACACCTTTTGTTGCT
	EndoG-neg_Rv	CACACCTCGGACCTTCCATT
	EndoG-pos_Fw	GTGGAACGACCAATGGCAAG
	EndoG-Pos_Rv	TAACAAGCACGAGTGGGAGG
CH12F3
Lig1	Guide RNA
	Lig1-In17.1_Fw	CACCGCTTCTGCTGACATAAGGGAG
	Lig1-In17.1_Rv	AAACCTCCCTTATGTCAGCAGAAGC
	Lig1-In19.1_Fw	CACCGGACCACCCTGATTCTGTGG
	Lig1-In19.1_Rv	AAACCCACAGAATCAGGGTGGTCC
NucLig3	Guide RNA
	Lig3-3Mdel-1_Fw	CACCGCCGCTGCTCTGCCATCGCAC
	Lig3-3Mdel-1_Rv	AAACGTGCGATGGCAGAGCAGCGGC
	Lig3-3Mdel-2_Fw	CACCGTGAGAAACTGGAACGGGCTC
	Lig3-3Mdel-2_Rv	AAACGAGCCCGTTCCAGTTTCTCAC
Lig4	Round 1 targeting guide RNA
	Lig4-1.2_Fw	CACCGTGGAACATAAGTCTGCAAA
	Lig4-1.2_Rv	AAACTTTGCAGACTTATGTTCCAC
	Lig4-2.1_Fw	CACCGGTGTCCGATTCAGTAGACA
	Lig4-2.1_Rv	AAACTGTCTACTGAATCGGACACC
	Round 2 targeting guide RNA
	Lig4-1.1_Fw	CACCGCTTTATCAGTTCAAACCGG
	Lig4-1.1_Rv	AAACCCGGTTTGAACTGATAAAGC
	Lig4-2.2_Fw	CACCGTATTTGCTTTAGAGCTTGC
	Lig4-2.2_Rv	AAACGCAAGCTCTAAAGCAAATAC
