# Supplementary material for: EccDNAs are apoptotic products with high innate immunostimulatory activity
Source: Nature. Author manuscript; Available in PMC 2022 Jul 19. (PMC9295135; doi:10.1038/s41586-021-04009-w)
Supplement: Supplemental Table 2 [file NIHMS1815429-supplement-Supplemental_Table_2.xls]

## Sheet: Sheet1
	RT-QPCR primer
GAPDH	mGAPDH-Fw	AGGTCGGTGTGAACGGATTTG
	mGAPDH-Rv	TGTAGACCATGTAGTTGAGGTCA
IFNα4	IFNα4-Fw	TGATGGTCTTGGTGGTGAT
	IFNα4-Rv	TTGTGCCAGGAGTGTCAA
IFN-β	IFN-β-Fw	GGTGGAATGAGACTATTGTTG
	IFN-β-Rv	CTTCAAGTGGAGAGCAGTT
IL-1β	IL-1β-Fw	TGCCACCTTTTGACAGTGATG
	IL-1β-Rv	TGTGCTGCTGCGAGATTTGA
IL-6	IL-6-Fw	CGGCCTTCCCTACTTCACAA
	IL-6-Rv	TTGCCATTGCACAACTCTTTTC
TNF-α	TNF-α-Fw	GTCCCCAAAGGGATGAGAAGT
	TNF-α-Rv	TTTGCTACGACGTGGGCTAC
