# Supplementary material for: EccDNAs are apoptotic products with high innate immunostimulatory activity
Source: Nature. Author manuscript; Available in PMC 2022 Jul 19. (PMC9295135; doi:10.1038/s41586-021-04009-w)
Supplement: Supplemental Table 3 [file NIHMS1815429-supplement-Supplemental_Table_3.xls]

## Sheet: Sheet1
Circle2 (C2): 200 bp synthesized DNA circle	Template for artificial DNA circle
	R2	CATCCTCTCACAGCACCATGCAGGCCGGCGTACGGGTCCCATATAAACCTGTCATAGCTTACCTGACTCTACTTGGAAATGTGGCTAGGTCTTTGCCCACGCACCTAATCGGTCCTCGTTTGCTAGGCCTGACCCGATGAACTACAGAACACTGCAAGAATCTCTACCTGCTTTACAAAGTGCTGGATCCTATTCCAGCG
	F2	CGCACCTAATCGGTCCTCGTTTGCTAGGCCTGACCCGATGAACTACAGAACACTGCAAGAATCTCTACCTGCTTTACAAAGTGCTGGATCCTATTCCAGCGCATCCTCTCACAGCACCATGCAGGCCGGCGTACGGGTCCCATATAAACCTGTCATAGCTTACCTGACTCTACTTGGAAATGTGGCTAGGTCTTTGCCCA
	PCR primer sets to amplify template
Native DNA	R2-Fw	/5Phos/CATCCTCTCACAGCACCATGC
	R2-Rv	/5Phos/CGCTGGAATAGGATCCAGCAC
	F2-Fw	/5Phos/TGGGCAAAGACCTAGCCACATT
	F2-Rv	/5Phos/CGCACCTAATCGGTCCTCG
PS-syn-circular/Ends protected DNA
PS-R(PS-syn-linear)	PS-R2-Fw	/5Phos/C*A*T*C*C*TCTCACAGCACCATGC
	PS-R2-Rv	/5Phos/C*G*C*T*G*GAATAGGATCCAGCAC
PS-F	PS-F2-Fw	/5Phos/T*G*G*G*C*AAAGACCTAGCCACATT	*: phosphorothioate bonds
	PS-F2-Rv	/5Phos/C*G*C*A*C*CTAATCGGTCCTCG
qPCR primer for both PS-syn-circular and PS-syn-linear
	qR2-Fw	CGTACGGGTCCCATATAAACCTGT
	qR2-Rv	GTAGTTCATCGGGTCAGGCCT
Circle 5 (C5): 525 bp synthesized DNA circle	Template for artificial DNA circle
	F5	GACTCACAGGAAAGGTGCGTATAGAGCCCAGCGCAAAGAGGGAGAGCTCAAATGATGTTACTTAGAGAACCTCAGTAATGATTTCACGCGGGGAAAGCTCAAACAAGTGCTATACATGGATTACTCGGTGACTTCGATGGAAATCACCCGTGTGTGGGTACCGCGTATAATCGCGTTCCTTGTAATGAAGTATGTTGCCGTTTCATGTGTACAGCATTATGGTCAACGAAGCATTGCTCTCTTGAACAGAAGCTATTGGTCCACTTCATGTGCATAAAGATAAGTATCATACCCGCACTTTACATAGGATAGTTTAATCTTGCTTTGCAATAGAACGGTTCTTCGGCTTGGGAGGGTACAAAGCCGATGAGACTCACACTTCCCCGTACTTACCTTCGT…
	R5	TATTGGTCCACTTCATGTGCATAAAGATAAGTATCATACCCGCACTTTACATAGGATAGTTTAATCTTGCTTTGCAATAGAACGGTTCTTCGGCTTGGGAGGGTACAAAGCCGATGAGACTCACACTTCCCCGTACTTACCTTCGTTCGTTGGCTCGACTTACCGATAAATACGCTAGAGACGTCTAGACCCAGTGGTGTTTACCTATAAGACCATATTCAGTGCAGCTTTCATAGAATCGGCCTCATATGTGCTTAGGTCTACCCGATTTGGACTCACAGGAAAGGTGCGTATAGAGCCCAGCGCAAAGAGGGAGAGCTCAAATGATGTTACTTAGAGAACCTCAGTAATGATTTCACGCGGGGAAAGCTCAAACAAGTGCTATACATGGATTACTCG…
	PCR primer sets to amplify template
	F5-Fw	/5Phos/GACTCACAGGAAAGGTGCGT
	F5-Rv	/5Phos/CAAATCGGGTAGACCTAAGCACA
	R5-Fw	/5Phos/TATTGGTCCACTTCATGTGC
	R5-Rv	/5Phos/GCTTCTGTTCAAGAGAGCAA
