# Supplementary material for: EccDNAs are apoptotic products with high innate immunostimulatory activity
Source: Nature. Author manuscript; Available in PMC 2022 Jul 19. (PMC9295135; doi:10.1038/s41586-021-04009-w)
Supplement: Supplemental Table 4 [file NIHMS1815429-supplement-Supplemental_Table_4.xlsx]

## Sheet: BMDC eccDNA vs mock - up
gene_id	gene_type	gene_name	adjusted_pvalue	log2FoldChange	FPKM
					mock_rep1	mock_rep2	mock_rep3	eccDNA_rep1	eccDNA_rep2	eccDNA_rep3
ENSMUSG00000018796.13	protein_coding	Acsl1	0	4.09515	32.3	34.92	34.7	451.85	414.51	437.11
ENSMUSG00000020826.9	protein_coding	Nos2	0	7.95563	1.24	1.48	1.15	217.5	225.82	268.4
ENSMUSG00000022126.6	protein_coding	Acod1	0	4.50048	108.47	95.98	100.34	1779.62	1654.6	1717.29
ENSMUSG00000025278.9	protein_coding	Flnb	0	3.09098	4.26	4.63	4.37	27.63	29.19	27.78
ENSMUSG00000025279.7	protein_coding	Dnase1l3	0	6.47608	0.57	0.66	0.4	37.36	38.59	30.07
ENSMUSG00000035042.2	protein_coding	Ccl5	0	6.22073	91.29	72.29	58.78	4605.45	4101.96	3686.07
ENSMUSG00000045827.10	protein_coding	Serpinb9	0	3.79223	20.4	23.32	21.39	234.33	244.18	198.44
ENSMUSG00000024401.14	protein_coding	Tnf	4.93534e-285	3.34326	12.86	13.75	14.22	101.6	102.85	106.88
ENSMUSG00000037242.8	protein_coding	Clic4	8.90899e-283	2.34741	171.19	170.37	173.42	639.54	666.91	655.66
ENSMUSG00000066363.12	protein_coding	Serpina3f	1.17364e-272	5.74237	1.54	1.16	0.91	46.53	45.04	49.2
ENSMUSG00000019850.11	protein_coding	Tnfaip3	3.65573e-272	2.75531	16.84	16.63	17.62	86.94	88.76	83.11
ENSMUSG00000030142.10	protein_coding	Clec4e	6.49089e-264	5.19545	19.02	23.36	17.55	666.16	536.38	443.79
ENSMUSG00000060675.13	protein_coding	Plaat3	5.67912e-242	3.52499	8.31	8.26	7.11	70.24	64.19	68.77
ENSMUSG00000033213.16	protein_coding	AA467197	3.56552e-228	3.08833	285.52	261.64	248.48	1826.04	1577.33	1664.62
ENSMUSG00000025790.14	protein_coding	Slco3a1	1.30834e-218	3.58757	5.04	4.58	5.44	45.07	42.08	49.11
ENSMUSG00000041324.14	protein_coding	Inhba	9.05077e-217	3.94996	21.88	31.22	27.95	294.89	345.02	301.28
ENSMUSG00000027469.16	protein_coding	Tpx2	5.56844e-208	2.80903	11.23	9.81	10.67	54.61	55.43	56.58
ENSMUSG00000031596.15	protein_coding	Slc7a2	5.12336e-207	2.97536	29	36.54	30.73	188.8	185.5	192.65
ENSMUSG00000037820.15	protein_coding	Tgm2	6.74301e-203	3.25991	20.38	18.84	19.13	157.78	125.73	135.65
ENSMUSG00000050395.8	protein_coding	Tnfsf15	1.50905e-199	3.05957	11.06	11.52	9.55	65.7	71.91	62.84
ENSMUSG00000062232.14	protein_coding	Rapgef2	2.75061e-197	3.32691	8.35	7.05	7.53	53.49	55.5	63.66
ENSMUSG00000025591.6	protein_coding	Tma16	5.04491e-188	2.90398	16.56	21.36	18.89	106.02	108.53	104.17
ENSMUSG00000068246.6	protein_coding	Apol9b	6.62187e-188	4.37656	4.83	3.35	3.17	58.97	57.94	57.87
ENSMUSG00000028793.15	protein_coding	Rnf19b	3.27471e-183	2.78044	49.01	41.04	42.69	227.84	222.95	234.15
ENSMUSG00000037406.7	protein_coding	Htra4	1.73853e-181	3.80514	3.04	2.58	2.44	26.77	28.06	29.13
ENSMUSG00000026893.4	protein_coding	Gca	6.7631e-181	3.28991	8.94	7.22	7.21	56.71	58.35	55.99
ENSMUSG00000026358.13	protein_coding	Rgs1	3.07401e-179	3.13414	106.96	119.4	139.79	767.71	851.35	797.28
ENSMUSG00000026031.15	protein_coding	Cflar	3.25354e-174	2.57512	39.33	36	36.75	179.58	170.17	151.71
ENSMUSG00000070501.14	protein_coding	Ifi214	4.262e-172	3.1521	6.9	6.1	6.04	39.63	45.2	42.04
ENSMUSG00000017009.3	protein_coding	Sdc4	8.94565e-169	2.99574	4.44	4.57	4.27	26.95	25.84	26.53
ENSMUSG00000054720.12	protein_coding	Lrrc8c	1.82038e-164	2.9793	6.99	6.6	6.15	43.51	35.7	37.48
ENSMUSG00000068129.5	protein_coding	Cst7	4.13089e-163	4.49864	3.28	5.15	5.58	86	74.57	81.89
ENSMUSG00000040584.8	protein_coding	Abcb1a	8.44889e-158	4.58774	0.71	0.52	0.45	9.86	9.53	10.38
ENSMUSG00000023947.8	protein_coding	Nfkbie	1.08276e-156	2.60562	15.71	15.89	17.34	74.04	70.52	79.27
ENSMUSG00000111118.1	processed_pseudogene	Gm6545	2.18512e-147	3.62656	18.66	14.59	12.34	139.06	150.14	132.98
ENSMUSG00000039236.18	protein_coding	Isg20	1.59979e-146	4.53105	20.55	11.04	15.19	265.9	255.5	293.21
ENSMUSG00000021614.16	protein_coding	Vcan	4.51912e-145	3.58729	8.54	7.29	5.52	65.34	64.99	62.4
ENSMUSG00000028773.8	protein_coding	Fabp3	9.42096e-142	3.3856	11.94	9.01	10.14	84.86	78.32	80.92
ENSMUSG00000032487.8	protein_coding	Ptgs2	2.44635e-140	5.73073	0.19	0.29	0.36	14.13	11.29	9.71
ENSMUSG00000024675.19	protein_coding	Ms4a4c	4.45493e-139	4.5564	60.05	40.13	33.6	877.05	816.84	677.97
ENSMUSG00000025498.15	protein_coding	Irf7	9.70092e-139	3.26871	169.02	119.24	128.02	1040.96	988.03	989.47
ENSMUSG00000035692.7	protein_coding	Isg15	2.82079e-137	3.16023	413.38	297.14	323.63	2278.72	2251.55	2418.18
ENSMUSG00000045763.8	protein_coding	Basp1	5.95492e-137	2.35838	71.94	71.52	74.19	258.67	272.78	307.38
ENSMUSG00000041827.15	protein_coding	Oasl1	3.5134e-136	4.14209	53.73	32.56	36	522.52	511.3	593.24
ENSMUSG00000035352.3	protein_coding	Ccl12	6.24845e-136	4.243	9.55	6.53	7.12	118.18	111.52	99.16
ENSMUSG00000027832.5	protein_coding	Ptx3	6.53081e-135	2.71	35.41	39.37	40.76	177.27	178.27	212.99
ENSMUSG00000021025.8	protein_coding	Nfkbia	1.52501e-134	2.38454	45.8	46.16	39.32	179.45	173.19	160.88
ENSMUSG00000048806.4	protein_coding	Ifnb1	1.71907e-128	7.59507	0.74	0.85	0.68	127.29	120.65	80.73
ENSMUSG00000045636.16	protein_coding	Mtus1	3.21296e-127	2.86057	6.22	5.82	4.95	29.66	29.01	33.73
ENSMUSG00000048852.13	protein_coding	Gm12185	3.81037e-125	3.40446	1.43	1.2	1.13	10.49	10.26	9.18
ENSMUSG00000063800.5	protein_coding	Prpf38a	6.16432e-125	2.40729	19.94	18.54	16.7	73.51	74.8	70.74
ENSMUSG00000073409.12	protein_coding	H2-Q6	7.85914e-125	3.9163	9.98	6.97	7.79	111.7	77.14	92.17
ENSMUSG00000047945.6	protein_coding	Marcksl1	9.4655e-125	3.64026	26.01	20.34	18	233.74	199.85	169.94
ENSMUSG00000020357.3	protein_coding	Flt4	2.34278e-124	4.78457	0.59	0.29	0.31	8.04	7.61	8.62
ENSMUSG00000037752.4	protein_coding	Xkr8	3.41309e-122	3.41883	2.94	2.71	2.49	20.99	19.06	25.05
ENSMUSG00000024164.15	protein_coding	C3	8.38218e-121	2.38309	160.32	145.27	129.97	613.94	542.14	556.14
ENSMUSG00000062960.10	protein_coding	Kdr	1.32299e-118	3.54553	6.19	4.15	4.07	42.42	44.9	39.37
ENSMUSG00000023961.16	protein_coding	Enpp4	1.81573e-118	3.05622	4.88	3.64	3.51	25.43	24.88	24.67
ENSMUSG00000000184.12	protein_coding	Ccnd2	1.36439e-117	2.63144	22.16	18.62	17.53	99.4	86.39	85.69
ENSMUSG00000044701.5	protein_coding	Il27	2.48633e-117	5.22907	2.34	0.88	1.15	39.71	38.48	42.41
ENSMUSG00000035107.13	protein_coding	Dcbld2	5.95475e-117	2.66815	5.23	5.68	6.9	29.47	28.33	27.6
ENSMUSG00000070427.4	protein_coding	Il18bp	1.94003e-113	3.2098	24.49	17.48	18.49	156.61	137.92	126.46
ENSMUSG00000069844.12	protein_coding	Sco1	8.48392e-113	2.69932	5.35	6.08	5.05	27.85	27.96	24.26
ENSMUSG00000057135.12	protein_coding	Scimp	3.45015e-111	2.83563	23.44	23.65	17.77	112.13	123.44	110.44
ENSMUSG00000043953.12	protein_coding	Ccrl2	3.8683e-111	3.9485	20.61	11.25	14.44	187.42	169.98	181.27
ENSMUSG00000052485.7	protein_coding	Tmem171	1.25286e-109	3.61617	4.56	3.81	4.88	37.29	39.53	46.75
ENSMUSG00000074874.10	protein_coding	Ctla2b	2.05523e-108	3.52302	6.6	4.44	5.69	52.49	46.73	46.17
ENSMUSG00000018930.3	protein_coding	Ccl4	1.98188e-106	2.42232	91.01	102.12	90.92	333.34	397.7	412.91
ENSMUSG00000086196.7	lncRNA	Gm13571	1.71031e-102	3.46183	2.06	3.19	2.89	24.83	22.93	20.16
ENSMUSG00000020709.15	protein_coding	Adap2	2.50094e-101	2.35594	19.97	17.73	20.15	70.69	70.98	81.13
ENSMUSG00000027399.1	protein_coding	Il1a	3.8434e-99	2.6165	7.59	10.3	9.33	42.07	44.61	39.08
ENSMUSG00000035929.11	protein_coding	H2-Q4	4.47444e-99	2.73506	49.62	36.23	44.68	227.69	198.55	228.01
ENSMUSG00000044703.5	protein_coding	Phf11a	6.68066e-98	3.27802	30.6	21.56	20.09	191.32	181.82	154.87
ENSMUSG00000068245.14	protein_coding	Phf11d	6.70665e-97	2.4281	91.18	70.84	72.43	321.19	333.18	294.17
ENSMUSG00000028270.12	protein_coding	Gbp2	3.55302e-96	3.0034	295.8	236.77	189.09	1548.66	1426.27	1384.79
ENSMUSG00000032515.8	protein_coding	Csrnp1	5.34932e-96	2.83641	3.82	5.43	5.16	26.15	26.67	24.69
ENSMUSG00000045502.6	protein_coding	Hcar2	3.73388e-95	2.7148	5.14	6.72	5.95	29.59	27.1	31.14
ENSMUSG00000057346.12	protein_coding	Apol9a	8.21489e-95	5.08589	1.47	0.69	0.61	26.51	20.17	22.25
ENSMUSG00000040428.19	protein_coding	Plekha4	4.59913e-94	4.55777	0.9	0.59	0.65	10.52	13.45	13.59
ENSMUSG00000023206.16	protein_coding	Il15ra	2.11878e-91	3.48755	13.75	8.52	8.26	87.01	84.97	85.39
ENSMUSG00000056116.18	protein_coding	H2-T22	3.87946e-91	2.38329	133.79	104.57	108.82	476.79	416.87	467.35
ENSMUSG00000030107.10	protein_coding	Usp18	4.07593e-91	2.71803	169.56	129.31	115.44	697.82	667.96	692.01
ENSMUSG00000026700.4	protein_coding	Tnfsf4	5.97074e-90	2.45015	13.68	17.71	16.54	64.6	73.09	59.64
ENSMUSG00000090523.2	protein_coding	Gypc	2.48292e-89	2.90338	5.3	4.36	3.7	26.3	24.98	23.45
ENSMUSG00000033538.13	protein_coding	Casp4	3.04397e-89	2.70446	33.33	27.72	24.85	151.81	148.93	120.73
ENSMUSG00000038587.10	protein_coding	Akap12	5.45996e-88	3.19609	0.58	0.68	0.53	3.94	4.09	4.21
ENSMUSG00000018925.3	protein_coding	Heatr9	3.95115e-87	5.3916	0.93	0.4	0.37	18.1	20.26	13.87
ENSMUSG00000053318.7	protein_coding	Slamf8	1.37353e-85	2.82582	42.36	45.03	52.66	216.61	229.57	302.75
ENSMUSG00000066456.14	protein_coding	Hmgn3	2.37344e-85	3.10844	5.6	4.99	5.19	36.52	32.02	33.85
ENSMUSG00000034171.13	protein_coding	Faah	9.61281e-85	4.47848	1.15	0.56	0.55	12.7	12.19	9.91
ENSMUSG00000039232.12	protein_coding	Stx11	1.98925e-84	3.62937	3.54	2.72	1.86	25.59	23.71	25.76
ENSMUSG00000031639.12	protein_coding	Tlr3	2.55665e-84	2.44453	20.36	15.85	14.85	69.41	73.59	66.16
ENSMUSG00000051790.15	protein_coding	Nlgn2	8.94808e-84	3.08507	1.2	1.06	1.02	6.07	7.01	7.84
ENSMUSG00000040328.16	protein_coding	Olfr56	3.00425e-83	3.00332	6.85	5.5	4.27	34.19	34.41	31.23
ENSMUSG00000039699.14	protein_coding	Batf2	1.32043e-81	2.84993	11.88	8.59	8.73	53.66	48.35	56.01
ENSMUSG00000038213.7	protein_coding	Tapbpl	2.23276e-80	2.33675	14.72	11.7	12.23	52.02	44.57	50.19
ENSMUSG00000063388.5	processed_pseudogene	BC023105	1.04188e-79	5.96631	0.79	0.41	0.27	25.92	20.33	18.61
ENSMUSG00000015947.10	protein_coding	Fcgr1	1.60241e-78	2.51841	83.64	57.53	66.41	313.01	289.32	293.05
ENSMUSG00000028268.14	protein_coding	Gbp3	5.56581e-78	2.47564	125.79	95.02	87.54	448.3	429.9	413.81
ENSMUSG00000066677.12	protein_coding	Ifi208	6.73599e-78	2.87438	22.41	16.08	13.94	95.03	98.71	95.88
ENSMUSG00000038037.5	protein_coding	Socs1	1.86967e-77	3.00952	9.78	8.67	7.7	44.68	47.77	65.9
ENSMUSG00000070031.11	protein_coding	Sp140	4.75031e-76	2.54161	78.94	57.77	56.19	300.29	290.65	255.53
ENSMUSG00000091649.3	protein_coding	Phf11b	3.08509e-75	2.85767	109.51	76.66	69.55	498.15	475.24	425.96
ENSMUSG00000026532.7	protein_coding	Spta1	8.01776e-75	6.37539	0.02	0.03	0.06	2.66	2.54	2.33
ENSMUSG00000022901.13	protein_coding	Cd86	1.09552e-73	3.0501	26	18.97	15.73	138.61	132.5	108.09
ENSMUSG00000023959.10	protein_coding	Clic5	2.96615e-73	7.53852	0.04	0.05	0.04	8.02	5.48	4.27
ENSMUSG00000000791.9	protein_coding	Il12rb1	2.22501e-72	4.66102	0.31	0.31	0.37	6.44	5.4	7.57
ENSMUSG00000062345.10	protein_coding	Serpinb2	1.36432e-71	3.25644	2.94	2.67	2.59	23.04	20.82	15.2
ENSMUSG00000090231.10	protein_coding	Cfb	1.92613e-71	3.32306	101.44	91.66	60.42	796.5	605.74	523.38
ENSMUSG00000049093.9	protein_coding	Il23r	3.70125e-71	4.25974	0.83	0.54	0.59	11.6	9.37	7.46
ENSMUSG00000027669.14	protein_coding	Gnb4	4.27321e-71	2.60778	13.2	11.78	9.2	50.27	47.84	58.18
ENSMUSG00000060550.16	protein_coding	H2-Q7	7.21668e-71	3.56433	10.4	6.08	6.97	86.56	56.91	66.55
ENSMUSG00000045932.12	protein_coding	Ifit2	1.59789e-70	2.94622	478.53	312.2	285.79	2135.28	2164.74	1990.52
ENSMUSG00000060183.6	polymorphic_pseudogene	Cxcl11	4.17216e-70	8.67869	0.07	0	0.14	27.5	19.7	20.22
ENSMUSG00000104713.4	protein_coding	Gbp6	5.38117e-70	2.75948	58.56	40.76	38.63	266.08	224.18	216.58
ENSMUSG00000024486.6	protein_coding	Hbegf	8.14459e-70	2.86801	5.8	5.18	6.51	25.87	32.81	38.11
ENSMUSG00000090125.3	protein_coding	Pou3f1	1.86998e-68	3.65892	0.99	0.79	0.72	6.25	7.73	9.68
ENSMUSG00000020407.13	protein_coding	Upp1	2.62375e-68	3.19761	5.02	7.07	4.7	33.7	36.57	44.16
ENSMUSG00000078616.2	protein_coding	Trim30c	7.33418e-68	3.03944	18.5	12.03	10.68	86.86	83.18	85.48
ENSMUSG00000029392.12	protein_coding	Rilpl1	2.44425e-67	2.79046	7.63	5.24	5.08	29.31	30.44	33.62
ENSMUSG00000072109.11	lncRNA	A530040E14Rik	2.93889e-67	3.33409	5.74	3.26	3.72	30.29	30.7	35.06
ENSMUSG00000049608.8	protein_coding	Gpr55	8.05458e-66	2.81979	1.69	1.83	1.38	9.5	9.13	7.33
ENSMUSG00000026981.15	protein_coding	Il1rn	1.66019e-65	2.42513	368.26	479.43	553.32	1684.92	1954.01	2027.85
ENSMUSG00000035373.2	protein_coding	Ccl7	2.11035e-65	2.44978	20.05	15.48	18.01	70.6	68.17	81.89
ENSMUSG00000026482.13	protein_coding	Rgl1	2.25212e-65	2.33816	15	15.73	19.72	57.83	61.25	73.84
ENSMUSG00000031712.10	protein_coding	Il15	6.54695e-64	2.59718	39.88	29.55	26.52	160.5	147.12	130.48
ENSMUSG00000033450.8	protein_coding	Tagap	1.5388e-63	2.69891	3.93	3.02	3.29	19.26	13.96	16.97
ENSMUSG00000112627.1	lncRNA	4933412E12Rik	7.19753e-63	2.819	2.39	2.66	2.43	13.25	12.66	13.82
ENSMUSG00000023341.15	polymorphic_pseudogene	Mx2	2.00779e-62	2.50278	41.31	28.47	28.07	128.31	150.23	139.9
ENSMUSG00000052477.15	protein_coding	C130026I21Rik	1.24056e-61	3.05479	16.82	9.93	11.63	90.74	77.68	72.73
ENSMUSG00000026896.14	protein_coding	Ifih1	2.91477e-61	2.51462	82.28	62.77	50.84	292.53	292.21	260.52
ENSMUSG00000091556.8	protein_coding	Gm14569	5.39424e-60	5.27851	0.22	0.09	0.09	3.91	3.26	3.65
ENSMUSG00000027219.13	protein_coding	Slc28a2	8.64191e-60	2.87361	4.07	2.39	3.61	18.98	17.02	20.31
ENSMUSG00000025746.11	protein_coding	Il6	3.20688e-59	6.29747	0.66	0.24	0.28	27.07	25.58	13.16
ENSMUSG00000078853.8	protein_coding	Igtp	6.11691e-59	2.45329	48.42	33.69	31.82	165.68	149.1	156.32
ENSMUSG00000041481.17	protein_coding	Serpina3g	1.51791e-58	5.4912	20.12	13.13	9.14	518.2	446.23	497.69
ENSMUSG00000031504.6	protein_coding	Rab20	1.61616e-58	2.41656	4.85	5.51	6.15	23.82	20.62	22.68
ENSMUSG00000021758.14	protein_coding	Ddx4	2.1751e-58	3.26856	1.1	0.65	0.8	6.57	6.11	5.92
ENSMUSG00000055110.8	lncRNA	A630012P03Rik	9.27646e-57	4.27148	0.51	0.35	0.46	7.55	6.21	5.86
ENSMUSG00000072572.9	protein_coding	Slc39a2	1.17581e-56	2.32204	3.75	3.65	2.93	12.56	13.85	12.2
ENSMUSG00000032724.5	protein_coding	Abtb2	1.80061e-55	2.8768	2.82	1.89	1.61	11.29	11.28	12.31
ENSMUSG00000038058.14	protein_coding	Nod1	3.02982e-55	2.35717	9.97	8.55	6.45	30.61	30.95	34.7
ENSMUSG00000022309.9	protein_coding	Angpt1	3.02318e-54	5.56808	0.07	0.13	0.05	2.54	2.96	2.8
ENSMUSG00000037989.15	protein_coding	Wnk2	9.76513e-54	2.85619	0.74	0.93	1.14	5.16	4.62	5.87
ENSMUSG00000092021.8	polymorphic_pseudogene	Gbp11	2.53995e-53	3.50813	1.3	1.05	0.64	9.42	8.19	7.55
ENSMUSG00000027347.18	protein_coding	Rasgrp1	1.11062e-52	2.59028	4.41	4.91	3.57	24.57	17.41	16.56
ENSMUSG00000027360.5	protein_coding	Hdc	5.52244e-52	3.61316	1.16	0.8	0.79	9.57	7.55	7.97
ENSMUSG00000039431.16	protein_coding	Mtmr7	5.98274e-52	2.32549	2.13	1.98	2.08	7.56	8.01	7.91
ENSMUSG00000034459.8	protein_coding	Ifit1	1.63065e-51	2.58231	218.76	148.99	123.35	763.42	745.84	719.35
ENSMUSG00000000204.16	protein_coding	Slfn4	1.10439e-50	4.48807	11.88	7.6	6.77	170.7	157.18	122.77
ENSMUSG00000017652.16	protein_coding	Cd40	1.53627e-50	5.07439	14.14	8.72	6.59	267.68	258.62	235.7
ENSMUSG00000029084.5	protein_coding	Cd38	2.14904e-50	2.7186	2.19	2.92	3.04	16.97	11.82	12.07
ENSMUSG00000021640.6	protein_coding	Naip1	1.62654e-49	2.5486	0.92	0.89	0.84	4.43	3.38	3.95
ENSMUSG00000047632.11	protein_coding	Fgfbp3	2.42257e-49	2.86069	2.05	1.43	1.65	8.77	9.36	10.06
ENSMUSG00000105096.1	protein_coding	Gbp10	6.89191e-49	4.05776	0.39	0.52	0.8	7.37	6.99	8.07
ENSMUSG00000028037.13	protein_coding	Ifi44	4.28407e-48	2.67266	78.95	44.62	49.62	307.53	274.99	255.07
ENSMUSG00000097418.7	lncRNA	Mir155hg	5.335e-48	3.41753	2.37	2.82	2.36	24.14	23.39	13.86
ENSMUSG00000029417.9	protein_coding	Cxcl9	1.58826e-47	7.36521	1.77	1.11	0.51	181.41	146.2	107.88
ENSMUSG00000002847.7	protein_coding	Pla1a	1.6259e-47	4.85959	0.14	0.42	0.24	5.77	5.51	5.37
ENSMUSG00000074896.3	protein_coding	Ifit3	7.73917e-47	2.37729	495.25	321.16	297.75	1453.8	1484.2	1448.66
ENSMUSG00000038729.24	protein_coding	Pakap	7.84727e-47	2.67814	2.15	2.34	1.51	11.52	9.55	7.81
ENSMUSG00000081219.1	processed_pseudogene	Bambi-ps1	2.75201e-46	3.88585	2.6	1.33	2.32	24.03	22.67	25.29
ENSMUSG00000031382.14	protein_coding	Asb11	3.28461e-46	2.52867	2.82	2.99	3.13	11.81	14.67	12.83
ENSMUSG00000053113.3	protein_coding	Socs3	4.34824e-46	2.34282	2.54	2.72	3.07	9.54	10.27	12.32
ENSMUSG00000066755.2	protein_coding	Tnfsf18	4.75089e-46	3.53315	0.43	0.64	0.69	4.95	5.66	5.32
ENSMUSG00000050394.14	protein_coding	Armcx6	1.13768e-44	3.70525	0.41	0.74	0.52	5.56	5.16	5.43
ENSMUSG00000050370.5	protein_coding	Ch25h	4.46271e-44	5.28313	3.52	3.18	1.48	91.73	84.51	67.57
ENSMUSG00000000247.11	protein_coding	Lhx2	4.54019e-44	3.76205	1.12	0.55	0.49	6.47	7.16	7.96
ENSMUSG00000027676.11	protein_coding	Ccdc39	7.21821e-44	2.84744	0.9	1.14	0.86	5.5	5.2	4.92
ENSMUSG00000068735.14	protein_coding	Trp53i11	1.07463e-43	3.5215	2.27	1.47	0.92	14.76	11.3	14.06
ENSMUSG00000074813.14	lncRNA	Morrbid	2.33169e-43	2.45577	6.01	6.81	9.47	32.25	30.81	30.98
ENSMUSG00000070883.3	protein_coding	Ccdc173	2.83078e-43	2.94582	1.28	1.48	0.99	7.46	7.33	6.76
ENSMUSG00000026875.14	protein_coding	Traf1	5.79102e-43	2.42625	28.58	28.19	19	121.1	106.93	80.17
ENSMUSG00000054203.7	protein_coding	Ifi205	1.58232e-42	4.64496	41.32	25.21	19.93	603.85	575.9	488.32
ENSMUSG00000026725.17	protein_coding	Tnn	2.52856e-42	5.94588	0.01	0.04	0.05	1.8	1.64	1.95
ENSMUSG00000118607.1	protein_coding	AC147806.2	3.01923e-42	3.26505	1.61	0.64	1.34	8.9	8.37	9.27
ENSMUSG00000115855.1	lncRNA	Gm34643	4.71705e-42	2.98444	0.99	1.33	1.84	9.29	8.92	7.48
ENSMUSG00000021367.8	protein_coding	Edn1	3.85059e-41	2.44839	3.78	4.87	4.57	14.25	18.32	22.13
ENSMUSG00000078354.1	protein_coding	Ifna2	5.92948e-41	8.30407	0.18	0.19	0	28.53	24.04	19.96
ENSMUSG00000089844.7	protein_coding	A530032D15Rik	1.11166e-40	3.1306	2.34	1.29	2.28	13.01	14.32	12.09
ENSMUSG00000053931.11	protein_coding	Cnn3	3.26488e-40	2.49782	1.74	1.95	2.03	7.62	7.55	9.43
ENSMUSG00000030046.6	protein_coding	Bmp10	3.37406e-40	5.15536	0.14	0.08	0.03	2.16	2.15	1.83
ENSMUSG00000022099.17	protein_coding	Dmtn	5.88806e-40	3.74439	0.25	0.35	0.35	2.93	3.49	3.49
ENSMUSG00000033967.4	protein_coding	Rnf225	1.076e-39	6.26695	0.05	0.03	0.06	3.13	2.64	3.5
ENSMUSG00000032845.16	protein_coding	Alpk2	1.67842e-39	2.49035	0.97	1.27	1.09	4.47	5.12	4.62
ENSMUSG00000034485.10	protein_coding	Uaca	2.35444e-39	2.52999	2.7	2.18	2.21	7.52	10.93	12.61
ENSMUSG00000026950.18	protein_coding	Neb	3.48451e-39	4.70771	0.09	0.1	0.03	1.45	1.48	1.05
ENSMUSG00000028214.13	protein_coding	Gem	4.42771e-39	3.71251	0.44	0.98	1.15	11.07	8.6	6.95
ENSMUSG00000045322.10	protein_coding	Tlr9	6.08454e-39	2.41758	14.19	9.34	7.64	44.05	42.16	40.43
ENSMUSG00000079457.11	protein_coding	Gm7609	7.41952e-39	3.72988	1.62	0.77	0.99	12.21	8.59	13.29
ENSMUSG00000022018.7	protein_coding	Rgcc	7.42479e-39	2.34433	7.53	7.8	9.25	26.84	31.03	37.37
ENSMUSG00000114185.1	lncRNA	Gm47662	8.20891e-39	4.75618	0.19	0.09	0.1	2.93	2.95	1.9
ENSMUSG00000097006.7	lncRNA	9530082P21Rik	1.8495e-38	2.3648	2.73	1.68	2.08	8.54	8.46	8.44
ENSMUSG00000052270.7	protein_coding	Fpr2	2.3392e-38	2.4738	29.54	24.67	17.93	121.8	102.59	79.6
ENSMUSG00000037447.16	protein_coding	Arid5a	1.18647e-37	2.57626	13.77	8.09	7.54	41.18	42.42	49.27
ENSMUSG00000075270.11	protein_coding	Pde11a	1.65693e-37	3.52517	0.34	0.68	0.75	4.23	4.97	6.56
ENSMUSG00000079362.5	protein_coding	Gm43302	3.04857e-37	4.53973	0.24	0.08	0.06	2.1	2.23	2.17
ENSMUSG00000020638.8	protein_coding	Cmpk2	3.20541e-36	3.72955	200.75	125.74	106.17	1448.23	1481.86	1536.95
ENSMUSG00000020178.6	protein_coding	Adora2a	4.43564e-36	2.65275	1.97	1.52	2.95	10.8	10.4	10.22
ENSMUSG00000053846.5	protein_coding	Lipg	4.77635e-36	3.3611	0.39	0.24	0.25	2.3	2.1	2.44
ENSMUSG00000027456.8	protein_coding	Sdcbp2	7.65997e-36	3.26881	0.92	0.91	1.06	8.06	7.77	5.86
ENSMUSG00000004296.14	protein_coding	Il12b	1.52599e-35	6.84295	0.6	0.28	0.21	43.14	35.67	18.98
ENSMUSG00000105504.4	protein_coding	Gbp5	9.06315e-35	3.52425	60.43	40.37	31.91	413.05	395.07	366.83
ENSMUSG00000034987.4	protein_coding	Hrh2	2.14463e-34	2.50393	1.31	0.87	1.03	4.85	3.95	5.03
ENSMUSG00000020641.16	protein_coding	Rsad2	1.34664e-33	3.45943	383.73	239.8	210.3	2341.22	2380.81	2340.55
ENSMUSG00000052749.9	protein_coding	Trim30b	1.57748e-33	2.41548	4.98	3.05	2.73	15.68	14.88	12.95
ENSMUSG00000078349.3	lncRNA	AW011738	2.31885e-33	2.69204	4.75	2.82	2.58	18.52	18.52	12.91
ENSMUSG00000026581.14	protein_coding	Sell	1.23187e-32	2.48988	1.33	0.88	1.28	5.32	4.62	5.17
ENSMUSG00000030156.5	protein_coding	Cd69	5.57194e-32	4.05338	35.92	22.72	16.27	332.68	303.26	329.3
ENSMUSG00000095366.2	lncRNA	Gm21860	8.86943e-32	3.10688	3.42	4.7	7.28	26.24	31.87	44.81
ENSMUSG00000023903.8	protein_coding	Mmp25	5.9565e-31	2.44302	6.47	5.67	4.05	25.26	26.73	15.16
ENSMUSG00000025911.14	protein_coding	Adhfe1	6.75816e-31	2.547	1.16	1.11	1.11	5.45	5.34	4.34
ENSMUSG00000095704.2	unprocessed_pseudogene	Gm8221	1.06449e-30	5.79328	0.34	0.29	0.24	17.68	14.21	4.94
ENSMUSG00000024402.5	protein_coding	Lta	1.20847e-30	4.84646	0.09	0.22	0.27	4.54	4.53	4.88
ENSMUSG00000044338.9	protein_coding	Aplnr	1.2884e-30	3.70307	0.36	0.16	0.26	2.51	1.94	3.34
ENSMUSG00000097804.1	lncRNA	Gm16685	2.20882e-30	3.46566	0.58	0.63	0.45	5.15	4.76	3.9
ENSMUSG00000108732.1	TEC	2310043P16Rik	2.39959e-30	2.39338	1.88	1.12	1.08	5.64	5.36	5.23
ENSMUSG00000034028.16	protein_coding	Cd226	6.20006e-30	2.59507	8.68	6.25	3.77	30.76	27.54	27.4
ENSMUSG00000114761.1	lncRNA	Gm47242	7.20403e-30	3.90241	2.05	1.72	2.32	22.73	18.97	30.01
ENSMUSG00000062310.7	protein_coding	Glrp1	9.22182e-30	2.48002	1.31	1.12	1.31	5.76	5.73	4.59
ENSMUSG00000055413.12	polymorphic_pseudogene	H2-Q5	4.87963e-29	3.15066	3.58	2.71	5.08	37.27	20.2	21.27
ENSMUSG00000038668.14	protein_coding	Lpar1	6.44734e-29	3.41631	0.35	0.26	0.21	2.27	1.81	2.42
ENSMUSG00000027398.13	protein_coding	Il1b	1.81381e-28	2.72009	1.48	2.06	2.92	12.51	11.47	9.54
ENSMUSG00000038094.15	protein_coding	Atp13a4	2.16445e-28	2.96695	2.72	1.21	1.71	9.48	9.18	14.21
ENSMUSG00000081169.1	unprocessed_pseudogene	Gm12551	4.72409e-28	3.78005	2.31	1.39	0.71	13.96	17.29	13.42
ENSMUSG00000036995.7	protein_coding	Asap3	1.06805e-27	5.08522	0.04	0.09	0.03	1.33	1.11	1.56
ENSMUSG00000025165.12	protein_coding	Sectm1a	2.04781e-27	2.36641	3.2	2.29	2.04	9.58	8.66	11.12
ENSMUSG00000091971.3	protein_coding	Hspa1a	2.26896e-27	2.97127	1.09	1	1.57	5.54	6.13	10.67
ENSMUSG00000034855.13	protein_coding	Cxcl10	2.30806e-27	4.79035	112.57	62.44	40.37	1634.58	1476.27	1569.93
ENSMUSG00000035186.6	protein_coding	Ubd	4.91925e-27	4.91243	0.35	0.21	0.29	5.5	7.37	7.53
ENSMUSG00000022586.11	protein_coding	Ly6i	1.1483e-26	2.59564	15.51	10.59	9.94	78.04	48.09	40.77
ENSMUSG00000054598.13	protein_coding	9130230L23Rik	2.27547e-26	2.51933	0.82	1.16	1.15	5.35	4.4	4.14
ENSMUSG00000035148.4	protein_coding	Gpr33	3.69898e-26	4.43827	0.3	0.26	0.16	3.57	3.86	4.08
ENSMUSG00000090877.3	protein_coding	Hspa1b	9.53381e-26	2.83021	1.76	1.41	1.85	6.82	7.01	13.72
ENSMUSG00000096682.1	protein_coding	Ifna5	5.14097e-25	8.89962	0	0.28	0.07	46.25	47.92	33.7
ENSMUSG00000117239.1	transcribed_processed_pseudogene	Gpr31c	6.0651e-25	2.42982	0.48	0.37	0.45	1.62	1.96	1.82
ENSMUSG00000050511.1	protein_coding	Oprd1	2.23375e-24	3.57075	0.22	0.15	0.12	1.46	1.83	1.15
ENSMUSG00000019935.16	protein_coding	Slc17a8	2.24227e-24	2.7313	0.27	0.46	0.58	2.42	2.4	2.05
ENSMUSG00000075010.5	lncRNA	AW112010	2.3878e-24	3.33063	303.59	209.22	157.13	2091.99	1780.83	1390.09
ENSMUSG00000116946.1	lncRNA	Gm41442	2.55256e-24	2.71592	0.28	0.32	0.25	1.23	1.55	1.45
ENSMUSG00000061751.16	protein_coding	Kalrn	4.04376e-24	2.90589	0.34	0.22	0.3	1.37	1.51	2.03
ENSMUSG00000009185.2	protein_coding	Ccl8	4.08865e-24	5.36361	0.49	0.17	0.6	12.02	16.58	16.42
ENSMUSG00000029862.16	protein_coding	Clcn1	5.28222e-24	2.8536	0.6	0.35	0.4	1.99	2.57	2.9
ENSMUSG00000046031.7	protein_coding	Calhm6	6.69314e-24	3.88769	15.45	7.71	6.75	123.04	104.51	119.07
ENSMUSG00000073631.2	lncRNA	Gm10553	9.39787e-24	4.14944	0.21	0.38	0.16	3.82	2.79	3.36
ENSMUSG00000062488.9	protein_coding	Ifit3b	2.84469e-23	3.03953	66.41	42.87	33.34	299.39	315	295.73
ENSMUSG00000045672.15	protein_coding	Col27a1	3.73004e-23	3.18648	0.55	0.4	0.19	2.83	3.03	1.88
ENSMUSG00000113701.1	transcribed_processed_pseudogene	B230303A05Rik	4.23782e-23	4.13924	0.1	0.34	0.17	2.28	2.87	2.48
ENSMUSG00000118590.1	protein_coding	AC167036.1	7.35303e-22	3.37916	0.57	0.58	0.57	4.97	4.64	4.05
ENSMUSG00000027827.17	protein_coding	Kcnab1	1.1262e-21	2.4241	1.05	0.76	0.68	2.84	3.48	3.85
ENSMUSG00000090881.3	unprocessed_pseudogene	Phf11	1.39033e-21	3.10647	2.32	1.35	1.59	12.04	11.58	10.74
ENSMUSG00000044309.8	protein_coding	Apol7c	1.47271e-21	4.22149	10.61	7.27	5.58	151.07	134.93	60.85
ENSMUSG00000079339.7	protein_coding	Ifit1bl1	4.94171e-21	4.31219	134.79	70.81	47.61	1376.26	1378.32	1229.61
ENSMUSG00000078922.9	protein_coding	Tgtp1	1.07434e-20	6.80402	1.86	0.52	0.36	107.41	80.35	65.9
ENSMUSG00000113985.1	lncRNA	9130015A21Rik	4.28023e-20	3.19835	1.17	1.54	1.8	12.29	12.63	8.72
ENSMUSG00000025352.6	protein_coding	Gdf11	4.3316e-20	6.43221	0.03	0.03	0.01	1.36	1.17	1.16
ENSMUSG00000073144.4	lncRNA	4930599N23Rik	5.2141e-20	2.93801	1.12	1.37	0.87	6.28	6.84	6.4
ENSMUSG00000053062.16	protein_coding	Jam2	1.40275e-19	4.62346	0.05	0.13	0.06	1.47	1.54	1.32
ENSMUSG00000054072.12	protein_coding	Iigp1	1.65366e-19	4.24226	32.19	15.86	11.83	332.9	304.08	268.77
ENSMUSG00000050994.20	protein_coding	Adgb	3.24317e-19	2.85435	0.27	0.29	0.21	1.49	1.58	1.2
ENSMUSG00000086213.2	lncRNA	A330040F15Rik	4.73468e-19	3.41928	0.41	0.24	0.24	2.38	3	2
ENSMUSG00000079363.7	protein_coding	Gbp4	1.34145e-18	3.56664	27.91	12.84	13.68	181.7	160	167.19
ENSMUSG00000070904.4	protein_coding	Ifna4	3.35727e-18	7.75038	0.14	0.29	0	27.66	21.64	12.73
ENSMUSG00000103998.1	lncRNA	Gm38025	4.96036e-18	3.09374	0.28	0.21	0.38	2.18	1.59	2.27
ENSMUSG00000055976.6	protein_coding	Cldn23	9.70223e-18	5.16842	0.06	0.09	0.05	2.07	1.8	1.82
ENSMUSG00000039304.11	protein_coding	Tnfsf10	1.31643e-17	2.81992	9.44	5.89	4.48	37.89	36.64	34.93
ENSMUSG00000104654.1	TEC	Gm43814	1.71493e-17	3.99653	0.72	0.99	1.6	16.52	12.17	16.69
ENSMUSG00000040978.4	protein_coding	Gm11992	3.21983e-17	4.23112	0.05	0.09	0.11	1.28	1.5	1.21
ENSMUSG00000081650.1	protein_coding	Gm16181	3.37234e-17	3.17781	0.83	2.14	1.31	10.42	9.29	10.44
ENSMUSG00000070803.6	protein_coding	Cited4	5.05809e-17	2.62663	2.11	1.87	3.19	7.4	10.93	16.64
ENSMUSG00000078921.3	protein_coding	Tgtp2	5.81977e-17	3.61476	45.75	24.07	17.78	308.33	283.44	264.74
ENSMUSG00000035852.11	protein_coding	Misp	8.12048e-17	2.74382	0.57	0.75	0.35	2.46	2.59	3.11
ENSMUSG00000084846.1	lncRNA	A730011C13Rik	8.31356e-17	2.71075	0.63	0.46	0.59	3.5	2.96	2.29
ENSMUSG00000073628.5	lncRNA	Gm10552	1.0884e-16	3.50191	2.78	2.44	1.46	22.55	14.5	21.68
ENSMUSG00000117439.1	processed_pseudogene	Gm50083	1.84067e-16	2.87363	26.35	27.97	22.47	106.17	167.05	161.08
ENSMUSG00000055546.6	protein_coding	Timd4	2.19008e-16	4.04889	0.1	0.08	0.18	1.28	1.5	2.29
ENSMUSG00000097134.2	lncRNA	1110002J07Rik	2.50411e-16	3.48205	0.37	0.2	0.62	5.46	2.93	2.5
ENSMUSG00000091311.3	protein_coding	Spata31d1b	3.29024e-16	3.70403	0.12	0.15	0.09	1.62	1.47	0.58
ENSMUSG00000015377.10	protein_coding	Dennd6b	6.38014e-16	2.52135	0.41	0.35	0.42	1.45	1.68	2.16
ENSMUSG00000082079.2	protein_coding	Dnmt3c	8.12539e-16	3.47754	0.16	0.08	0.28	1.44	1.92	1.72
ENSMUSG00000000392.17	protein_coding	Fap	1.73387e-15	2.47559	0.44	0.84	0.41	2.32	2.37	2.31
ENSMUSG00000108112.1	lncRNA	Gm45193	2.33212e-15	3.83969	0.27	0.16	0.18	1.56	2.32	2.89
ENSMUSG00000035594.10	protein_coding	Chrna5	3.42593e-15	2.43207	0.52	0.44	0.58	1.98	2.27	2.33
ENSMUSG00000045659.18	protein_coding	Plekha7	4.04706e-15	3.22459	0.11	0.24	0.11	0.89	1.33	0.99
ENSMUSG00000039899.5	protein_coding	Fgl2	4.69996e-15	2.78334	106.77	60.08	53.3	445.75	388.13	350.69
ENSMUSG00000006930.15	protein_coding	Hap1	5.90895e-15	2.48836	0.53	0.41	0.32	1.57	1.68	2.18
ENSMUSG00000040264.10	protein_coding	Gbp2b	7.42258e-15	4.10142	2.85	1.63	0.83	32.3	22.07	19.84
ENSMUSG00000095270.1	protein_coding	Ifna9	8.02992e-15	8.21261	0	0	0.14	19.91	19.21	16.1
ENSMUSG00000100838.1	protein_coding	Gm29094	1.04031e-14	2.33264	1.98	3.62	3.01	13.84	10.52	9.63
ENSMUSG00000001763.14	protein_coding	Tspan33	2.18421e-14	2.40467	1.32	1.39	0.7	5.98	4.86	3.14
ENSMUSG00000031538.6	protein_coding	Plat	5.36918e-14	3.93979	0.04	0.18	0.13	2.08	1.61	0.78
ENSMUSG00000024043.13	protein_coding	Arhgap28	7.35468e-14	2.54484	0.36	0.33	0.48	2.46	2.06	0.97
ENSMUSG00000020953.17	protein_coding	Coch	4.033e-13	4.54134	0.02	0.07	0.06	1.07	0.73	1.2
ENSMUSG00000101252.1	protein_coding	Ifna6	4.07734e-13	8.7081	0	0	0.07	16.12	16.9	11.77
ENSMUSG00000068606.6	protein_coding	Gm4841	6.84125e-13	6.22715	0.13	0.02	0.01	4.34	3.02	2.67
ENSMUSG00000087263.1	lncRNA	Gm15726	7.46531e-13	2.65507	1.16	3.73	2.76	14.68	10.91	12.87
ENSMUSG00000041782.14	protein_coding	Lad1	2.01074e-12	2.53953	0.59	0.46	0.29	2.8	1.97	1.4
ENSMUSG00000090103.1	lncRNA	Gm16094	2.36754e-12	2.76355	4.08	1.39	2.9	18.36	15.58	12.11
ENSMUSG00000037944.8	protein_coding	Ccr7	4.00945e-12	2.53955	37.96	31.01	20.89	164.88	165.77	85.1
ENSMUSG00000086184.1	lncRNA	Gm12764	5.95345e-12	3.15007	0.85	0.5	0.83	5.46	5.2	5.45
ENSMUSG00000100549.1	protein_coding	Ifna11	6.15458e-12	9.81109	0	0	0	9.31	8.21	4.65
ENSMUSG00000073234.4	protein_coding	Gm8773	6.41993e-12	3.60596	0.24	0.29	0.13	2.01	2.6	1.59
ENSMUSG00000114980.1	lncRNA	4933432I03Rik	8.99037e-12	3.42071	0.29	0.3	0.28	2.44	3.29	1.96
ENSMUSG00000118258.1	processed_pseudogene	Gm19076	1.42748e-11	3.09731	0.61	0.73	0.59	3.85	4.33	5.03
ENSMUSG00000053957.5	lncRNA	Gm12474	2.1487e-11	2.50217	0.75	0.38	0.78	2.22	3.06	3.53
ENSMUSG00000116988.1	protein_coding	Gm49673	4.04397e-11	3.69794	0.18	0	0.09	1.09	1.18	0.77
ENSMUSG00000029581.14	protein_coding	Fscn1	7.94869e-11	2.48347	19.99	19.51	12.4	98.19	87.01	46.77
ENSMUSG00000003070.6	protein_coding	Efna2	8.10958e-11	3.19856	0.16	0.16	0.28	2.12	1.79	0.81
ENSMUSG00000086320.1	lncRNA	Gm12840	8.50308e-11	4.40396	0.39	0.26	0.19	6.71	3.83	3.2
ENSMUSG00000092008.2	protein_coding	Cyp2c69	1.15182e-10	2.49288	0.69	0.39	0.35	2.54	1.74	2.1
ENSMUSG00000054423.14	protein_coding	Cadps	1.33931e-10	3.17278	0.12	0.12	0.27	1.87	1.02	1.25
ENSMUSG00000095498.1	protein_coding	Ifna1	1.92822e-10	7.82762	0	0	0.07	8.83	11.1	5.42
ENSMUSG00000022548.14	protein_coding	Apod	2.59703e-10	3.64446	0.68	0.07	0.17	3.14	3.28	2.18
ENSMUSG00000014773.13	protein_coding	Dll1	3.57558e-10	2.40977	0.75	0.2	0.53	1.84	2.33	2.04
ENSMUSG00000022938.8	protein_coding	Fam3b	4.50086e-10	3.563	0.15	0.27	0.34	2.14	3.56	2.2
ENSMUSG00000001663.10	protein_coding	Gstt1	6.89719e-10	2.3338	0.54	1.18	0.8	3.68	2.97	3.48
ENSMUSG00000026770.5	protein_coding	Il2ra	1.51695e-09	2.67094	1.49	1.47	0.92	8.6	8.07	3.49
ENSMUSG00000089898.2	lncRNA	Gm14199	1.69416e-09	4.73212	0.52	0	0.18	5.75	5.72	4.49
ENSMUSG00000097754.1	lncRNA	Ptgs2os2	1.70446e-09	2.47003	0.36	0.3	0.35	1.92	1.45	1.21
ENSMUSG00000097558.1	lncRNA	Gm26902	2.10357e-09	3.27653	0.21	0.25	0.04	1.19	1.46	0.92
ENSMUSG00000095896.1	protein_coding	Ifna14	3.30283e-09	7.2576	0	0	0.07	5.23	5.08	6.94
ENSMUSG00000086389.1	lncRNA	Gm15998	3.52715e-09	7.26796	0	0.03	0	1.13	1.1	1.78
ENSMUSG00000072844.6	lncRNA	G530011O06Rik	3.63239e-09	3.35744	8.78	3.12	3.5	64.94	35.22	33.11
ENSMUSG00000003617.16	protein_coding	Cp	3.92479e-09	2.72235	0.46	0.39	0.27	3.67	1.23	1.15
ENSMUSG00000067610.1	protein_coding	Klri1	4.25179e-09	4.43725	0.08	0.24	0.08	3.31	2.38	1.64
ENSMUSG00000096850.1	protein_coding	Gm21748	4.38498e-09	8.61366	0	0	0.06	14.71	7.12	14.11
ENSMUSG00000019817.18	protein_coding	Plagl1	4.80963e-09	4.63681	0.13	0.07	0.53	6.15	5.29	4.86
ENSMUSG00000112212.1	lncRNA	Gm46189	5.18789e-09	2.84046	0.69	0.82	0.54	3.79	4.22	3.84
ENSMUSG00000100079.1	protein_coding	Ifnab	6.45335e-09	7.08444	0	0.06	0	3.02	1.77	2.09
ENSMUSG00000081769.9	protein_coding	Gm12216	9.56005e-09	2.32977	0.83	0.89	1.2	3.25	4.52	4.29
ENSMUSG00000092368.1	lncRNA	A930015D03Rik	1.7117e-08	2.99768	0.17	0.34	0.27	1.72	1.98	1.52
ENSMUSG00000116961.1	lncRNA	Gm49662	1.96041e-08	4.92252	0.37	0	0.08	5.25	5	2.85
ENSMUSG00000096011.1	protein_coding	Ifna15	2.58526e-08	6.86595	0	0.14	0	5.49	5.23	3.35
ENSMUSG00000092277.1	protein_coding	Gm19684	2.83789e-08	2.39658	0.39	0.43	0.25	1.5	1.19	1.8
ENSMUSG00000101191.6	lncRNA	Gm28809	3.57419e-08	3.28706	0.17	0.36	0.42	2.38	3.34	2.58
ENSMUSG00000071311.2	protein_coding	Gpr31b	4.93653e-08	3.26632	0.05	0.2	0.23	1.19	1.36	1.52
ENSMUSG00000110708.1	processed_pseudogene	Gnb1-ps3	6.8435e-08	5.1693	0.07	0.07	0.04	2.03	2.22	1.22
ENSMUSG00000073811.4	protein_coding	Ifna12	9.49019e-08	6.70219	0	0.09	0	3.48	3.13	1.42
ENSMUSG00000102796.1	TEC	Gm37711	9.93654e-08	3.19486	0.16	0.17	0.07	1.07	1.29	0.64
ENSMUSG00000079138.3	processed_pseudogene	Gm8818	1.68671e-07	5.17208	0	0	0.1	1.73	1.27	1.52
ENSMUSG00000078355.1	protein_coding	Ifna16	1.91293e-07	7.78073	0	0	0	1.4	0.97	0.88
ENSMUSG00000085135.7	lncRNA	Gm13713	3.63983e-07	3.89196	0.57	1.16	0.6	9.81	10.53	9.23
ENSMUSG00000115463.1	protein_coding	Gm49356	6.31254e-07	2.74498	0.69	1.67	1.28	5.31	9.09	7.09
ENSMUSG00000082365.2	transcribed_processed_pseudogene	Gm15754	9.94762e-07	3.07038	0.09	0.71	0.53	2.09	3.84	3.61
ENSMUSG00000101264.1	lncRNA	Gm28347	1.55198e-06	7.3543	0	0	0	4.98	4.11	2.48
ENSMUSG00000118591.1	protein_coding	AC147806.1	1.72953e-06	2.99798	0.51	0	0.29	2.28	1.98	1.72
ENSMUSG00000082976.10	protein_coding	Gm15056	1.81766e-06	5.88506	0	0	0.22	4.99	3.54	6.67
ENSMUSG00000096086.1	processed_pseudogene	Gm4761	2.73342e-06	4.28747	0.13	0.14	0.14	3.38	3.1	1.4
ENSMUSG00000103588.1	unprocessed_pseudogene	Gm18445	3.45591e-06	5.22236	0	0.09	0.05	1.29	1.97	1.99
ENSMUSG00000083672.1	processed_pseudogene	Kpna2-ps	3.56382e-06	2.33405	0.4	0.23	0.22	0.85	1.64	1.09
ENSMUSG00000086247.7	lncRNA	Gm15787	4.40286e-06	2.94572	0.07	0.69	0.27	3.29	1.87	1.91
ENSMUSG00000031896.7	protein_coding	Ctrl	5.74432e-06	2.53869	0.3	0.5	0.52	2.72	1.34	2.66
ENSMUSG00000027317.8	protein_coding	Ppp1r14d	6.50528e-06	2.45653	0.69	0.62	0.23	2.25	2.42	2.23
ENSMUSG00000089937.1	unprocessed_pseudogene	Gm7281	1.10088e-05	2.61109	0.65	0.69	0.63	2.97	5.35	2.49
ENSMUSG00000092601.2	unprocessed_pseudogene	Olfr760-ps1	1.49451e-05	2.42732	0.37	0.47	0.44	1.89	1.97	2.21
ENSMUSG00000086527.1	lncRNA	Gm15856	1.65607e-05	2.72749	0.26	0.32	0.06	1.07	1.07	1.41
ENSMUSG00000026573.7	protein_coding	Xcl1	2.01935e-05	5.3748	0.16	0	0	2.31	2.76	1.64
ENSMUSG00000115355.1	lncRNA	4930445E18Rik	2.05635e-05	4.24642	0.06	0.13	0	1.38	1.02	0.75
ENSMUSG00000101279.1	unprocessed_pseudogene	Gm18342	2.93334e-05	3.01316	0.33	0.34	0.12	1.39	2.12	1.71
ENSMUSG00000002076.12	protein_coding	Hsf2bp	2.98113e-05	2.82963	0.43	0.1	0.11	0.76	1.33	1.2
ENSMUSG00000022501.6	protein_coding	Prm1	3.8771e-05	4.69962	0.2	0.2	0	2.05	3.7	3.25
ENSMUSG00000118618.1	transcribed_unprocessed_pseudogene	AC123856.1	0.000103211	3.86158	0.63	0.88	1.51	1.97	20.45	24.95
ENSMUSG00000107715.1	TEC	Gm44135	0.000114162	3.65145	0.9	0	0.15	5.99	5.33	2.1
ENSMUSG00000079455.9	transcribed_unprocessed_pseudogene	Gm16026	0.000202857	3.18596	0.31	0	0.16	1.72	0.69	1.27
ENSMUSG00000021565.16	protein_coding	Slc6a19	0.000272606	3.52521	0.01	0.43	0.1	2.3	1.65	2.61

## Sheet: BMDC eccDNA vs mock - down
gene_id	gene_type	gene_name	adjusted_pvalue	log2FoldChange	FPKM
					mock_rep1	mock_rep2	mock_rep3	eccDNA_rep1	eccDNA_rep2	eccDNA_rep3
ENSMUSG00000020593.16	protein_coding	Lpin1	5.13486e-102	-2.65659	13.1	13.6	12.9	1.6	1.74	1.34
ENSMUSG00000022351.14	protein_coding	Sqle	6.61214e-100	-3.1772	30.47	38.6	40.13	2.52	3.3	3.1
ENSMUSG00000024378.9	protein_coding	Stard4	3.08394e-85	-2.55406	13.88	16.87	15.31	1.81	1.9	2.07
ENSMUSG00000034926.3	protein_coding	Dhcr24	3.334e-81	-2.82936	35.41	41.77	42.34	3.52	3.77	5.08
ENSMUSG00000020264.5	protein_coding	Slc36a2	6.06175e-78	-3.38036	14.7	14.34	13.94	1.26	0.81	0.98
ENSMUSG00000020101.14	protein_coding	Vsir	2.84972e-76	-2.47837	51.83	46.43	54.78	5.71	6.67	7.89
ENSMUSG00000022419.16	protein_coding	Deptor	5.07356e-76	-2.73526	6.35	6.67	5.33	0.73	0.68	0.63
ENSMUSG00000032741.9	protein_coding	Tpcn1	1.01713e-74	-2.87211	11.57	10.35	12.74	0.98	1.27	1.25
ENSMUSG00000031824.15	protein_coding	6430548M08Rik	4.66591e-72	-2.90364	8.47	10.48	8.38	1.05	0.83	0.83
ENSMUSG00000022885.16	protein_coding	St6gal1	2.19607e-67	-2.40238	17.48	19.83	15.15	2.54	2.61	2.2
ENSMUSG00000047747.10	protein_coding	Rnf150	2.55308e-67	-3.05378	3.18	3.55	3.86	0.28	0.29	0.36
ENSMUSG00000000794.9	protein_coding	Kcnn3	2.13224e-64	-4.60703	2.99	3.45	2.92	0.06	0.11	0.11
ENSMUSG00000020092.9	protein_coding	Pald1	2.29693e-64	-3.30762	6.52	8.88	7.69	0.57	0.54	0.6
ENSMUSG00000025154.15	protein_coding	Arhgap19	9.46841e-64	-2.95396	9.3	9.24	8.3	1.13	0.7	0.74
ENSMUSG00000035967.15	protein_coding	Ints6l	5.70332e-57	-2.57695	12.86	11.55	10.48	1.61	1.48	1.23
ENSMUSG00000050777.7	protein_coding	Tmem37	1.42562e-56	-2.65478	47.04	38.69	43.32	4.22	4.66	6.1
ENSMUSG00000025026.15	protein_coding	Add3	6.33149e-56	-2.40925	12.45	12	12.01	2.01	1.77	1.33
ENSMUSG00000023832.14	protein_coding	Acat2	5.77698e-51	-3.05584	12.76	16.8	16.45	1.26	1.06	1.69
ENSMUSG00000001467.5	protein_coding	Cyp51	9.5079e-50	-2.52318	32.04	39.79	39.27	4.03	4.01	6.14
ENSMUSG00000038332.13	protein_coding	Sesn1	3.52303e-48	-2.43733	10.79	10.52	12.06	1.42	1.8	1.35
ENSMUSG00000031647.10	protein_coding	Mfap3l	1.35099e-47	-2.38559	4.53	5.04	4.89	0.67	0.79	0.6
ENSMUSG00000024665.8	protein_coding	Fads2	2.35328e-46	-2.57586	9.04	9.23	11.34	1.14	1.12	1.38
ENSMUSG00000037661.14	protein_coding	Gpr160	2.66165e-42	-2.45302	24.66	22.16	19.22	3.6	2.76	2.63
ENSMUSG00000025701.12	protein_coding	Alox5	1.11166e-40	-2.40721	10.51	11.17	11.69	1.19	1.56	1.86
ENSMUSG00000040093.16	protein_coding	Bmf	4.77257e-40	-2.46548	7.41	7.17	5.54	0.96	0.88	0.83
ENSMUSG00000049103.14	protein_coding	Ccr2	2.60025e-34	-2.3471	117.93	88.37	63.14	14.83	12.9	11.12
ENSMUSG00000028944.14	protein_coding	Prkag2	4.98348e-34	-2.34144	7.8	7.78	8.89	1.39	1.11	1.07
ENSMUSG00000052609.9	protein_coding	Plekhg3	1.52634e-32	-2.88618	3.85	3.22	2.81	0.32	0.4	0.27
ENSMUSG00000033952.14	protein_coding	Aspm	3.57706e-32	-2.68462	1.68	2.1	2.13	0.28	0.23	0.18
ENSMUSG00000042978.11	protein_coding	Sbk1	5.54435e-32	-3.10221	3.05	3.19	3.3	0.22	0.21	0.36
ENSMUSG00000004633.17	protein_coding	Chn2	4.74158e-31	-2.35194	9.36	9.99	10.84	1.04	1.47	1.79
ENSMUSG00000017309.11	protein_coding	Cd300lg	5.50139e-30	-3.07023	10.92	7.73	6.48	0.72	0.85	0.6
ENSMUSG00000021384.14	protein_coding	Susd3	1.82801e-29	-2.79602	16.69	15.03	15.9	2.49	1.09	1.59
ENSMUSG00000046546.3	protein_coding	Fam43a	3.73121e-29	-2.44634	4.5	4.86	5.47	0.54	0.74	0.7
ENSMUSG00000037759.6	protein_coding	Ptger2	9.21854e-27	-2.60532	3.31	3.11	3.39	0.41	0.45	0.33
ENSMUSG00000047592.17	protein_coding	Nxpe5	9.88596e-25	-2.74637	3.94	4.01	5.07	0.5	0.4	0.5
ENSMUSG00000032656.14	protein_coding	March3	3.1563e-23	-2.94939	8.22	9.65	9.97	0.64	0.91	1.03
ENSMUSG00000030737.17	protein_coding	Slco2b1	2.36868e-22	-3.01026	2.97	6.11	4.74	0.26	0.42	0.55
ENSMUSG00000041797.7	protein_coding	Abca9	2.77326e-22	-2.43737	1.78	1.47	1.73	0.21	0.19	0.26
ENSMUSG00000048442.15	protein_coding	Smim5	1.14684e-21	-2.97541	11.18	11.82	8.28	0.85	1.07	0.93
ENSMUSG00000026012.2	protein_coding	Cd28	1.6663e-21	-2.42679	2.69	2.1	2.77	0.35	0.29	0.37
ENSMUSG00000023800.15	protein_coding	Tiam2	6.99383e-21	-4.59757	2.13	2.38	2.49	0.01	0.14	0.09
ENSMUSG00000031129.9	protein_coding	Slc9a9	7.82729e-21	-2.73888	3.99	2.73	2.64	0.4	0.28	0.32
ENSMUSG00000118383.1	lncRNA	Gm50321	6.11565e-20	-2.92137	4.81	3.75	2.89	0.46	0.4	0.26
ENSMUSG00000096606.2	protein_coding	Tpbgl	1.19096e-19	-2.56353	3.84	3.51	3.36	0.6	0.46	0.27
ENSMUSG00000078137.1	protein_coding	Ankrd63	5.84938e-19	-2.5791	1.49	1.97	1.64	0.16	0.25	0.21
ENSMUSG00000021696.9	protein_coding	Elovl7	1.192e-18	-2.4491	2.77	3.52	2.72	0.48	0.44	0.3
ENSMUSG00000035064.17	protein_coding	Eef2k	6.98323e-18	-2.80508	4.28	3.41	3.28	0.17	0.52	0.46
ENSMUSG00000067714.13	protein_coding	Lpar5	2.92473e-17	-2.67981	8.31	5.94	5.37	0.66	0.86	0.67
ENSMUSG00000041220.10	protein_coding	Elovl6	1.04505e-15	-3.66223	1.1	1.36	1.48	0.06	0.08	0.07
ENSMUSG00000079445.3	protein_coding	B3gnt7	2.69452e-15	-2.50814	2.44	4.28	3.01	0.37	0.43	0.41
ENSMUSG00000074743.4	protein_coding	Thbd	5.77402e-15	-3.15816	1.39	1.46	1.4	0.18	0.11	0.06
ENSMUSG00000022091.6	protein_coding	Sorbs3	3.78418e-14	-2.36841	2.74	3.11	2.27	0.55	0.31	0.27
ENSMUSG00000033610.16	protein_coding	Pank1	9.24275e-14	-2.82286	1.49	1.67	1.72	0.13	0.2	0.16
ENSMUSG00000045730.4	protein_coding	Adrb2	1.43559e-13	-2.66029	2.35	2.28	2.46	0.25	0.3	0.25
ENSMUSG00000022123.9	protein_coding	Scel	3.49848e-13	-3.76861	1.51	1.99	1.54	0.07	0.13	0.06
ENSMUSG00000028175.15	protein_coding	Depdc1a	5.7422e-13	-2.77419	2.21	1.63	1.93	0.2	0.26	0.14
ENSMUSG00000026069.15	protein_coding	Il1rl1	7.30447e-13	-2.48922	2.29	2.82	1.62	0.29	0.39	0.19
ENSMUSG00000046456.14	protein_coding	Tmem150b	2.12361e-12	-2.69121	3.68	2.88	2.99	0.35	0.33	0.35
ENSMUSG00000095930.1	protein_coding	Nim1k	6.43074e-12	-2.44218	1.6	1.58	1.28	0.11	0.17	0.28
ENSMUSG00000044156.14	protein_coding	Hepacam2	6.9784e-12	-3.19295	4.68	5.19	1.85	0.49	0.25	0.16
ENSMUSG00000117916.1	lncRNA	9630028I04Rik	7.93002e-12	-3.2626	2.17	1.65	1.82	0.2	0.15	0.07
ENSMUSG00000029410.11	protein_coding	Ppef2	1.02747e-11	-3.35827	3.96	3.4	2.03	0.26	0.24	0.14
ENSMUSG00000092528.9	transcribed_unprocessed_pseudogene	Nlrp1c-ps	2.91608e-11	-2.64297	2.19	1.58	1.2	0.25	0.19	0.12
ENSMUSG00000072066.7	protein_coding	6720489N17Rik	5.2814e-11	-2.42758	2.39	3.1	2.36	0.48	0.18	0.38
ENSMUSG00000030711.16	protein_coding	Sult1a1	4.84985e-10	-3.07962	4.39	3.22	2.33	0.18	0.4	0.21
ENSMUSG00000036617.17	protein_coding	Etl4	2.55969e-09	-2.35754	1.05	0.91	1.07	0.25	0.11	0.11
ENSMUSG00000034258.4	protein_coding	Flvcr2	9.88841e-09	-3.27669	0.81	1.76	1.04	0.03	0.08	0.15
ENSMUSG00000002289.16	protein_coding	Angptl4	2.07414e-08	-2.81864	1.68	1.94	1.44	0.03	0.26	0.18
ENSMUSG00000020623.11	protein_coding	Map2k6	2.11318e-08	-3.5698	1.18	1.44	1.32	0.05	0.08	0.09
ENSMUSG00000041064.13	protein_coding	Pif1	5.08865e-08	-2.88989	1.33	0.68	1.94	0.06	0.15	0.14
ENSMUSG00000032750.13	protein_coding	Gab3	5.89939e-08	-2.5743	1.59	1.27	1.26	0.14	0.14	0.18
ENSMUSG00000037224.15	protein_coding	Zfyve28	1.0536e-07	-3.34864	1.51	0.96	1.67	0.11	0.08	0.08
ENSMUSG00000106825.1	TEC	2510016D11Rik	4.17264e-07	-3.17101	2.31	2.18	3.33	0.19	0.31	0.09
ENSMUSG00000035165.14	protein_coding	Kcne3	3.11546e-06	-3.09512	3.25	2.48	1.36	0.06	0.19	0.25
ENSMUSG00000107761.1	TEC	2010008C14Rik	1.28528e-05	-2.46171	4.28	3.99	4.83	0.38	0.63	0.51
ENSMUSG00000011154.17	protein_coding	Cfap161	0.000316809	-2.83428	0.89	1.21	1.04	0.07	0.04	0.12
ENSMUSG00000056596.8	protein_coding	Trnp1	0.000418944	-2.41845	2.02	2.43	1.07	0.41	0.1	0.12
ENSMUSG00000116656.1	lncRNA	Gm49708	0.00042497	-2.4833	2.35	1.22	1.27	0.2	0.2	0.09

## Sheet: BMDC eccDNA vs linear - up
gene_id	gene_type	gene_name	adjusted_pvalue	log2FoldChange	FPKM
					linear_rep1	linear_rep2	linear_rep3	eccDNA_rep1	eccDNA_rep2	eccDNA_rep3
ENSMUSG00000018796.13	protein_coding	Acsl1	0	3.72133	40.89	45.44	41.88	451.85	414.51	437.11
ENSMUSG00000020826.9	protein_coding	Nos2	1.17001e-237	7.35106	2.34	2.16	1.18	217.5	225.82	268.4
ENSMUSG00000030142.10	protein_coding	Clec4e	3.7991e-227	5.03309	18.94	23.97	22.08	666.16	536.38	443.79
ENSMUSG00000026358.13	protein_coding	Rgs1	1.43179e-224	2.99655	118.53	139.04	134.37	767.71	851.35	797.28
ENSMUSG00000037406.7	protein_coding	Htra4	2.55047e-194	4.23931	1.71	2.07	1.95	26.77	28.06	29.13
ENSMUSG00000045827.10	protein_coding	Serpinb9	2.74201e-174	3.72243	20.41	25.75	20.19	234.33	244.18	198.44
ENSMUSG00000024401.14	protein_coding	Tnf	5.05966e-159	3.25975	13	16.24	12.94	101.6	102.85	106.88
ENSMUSG00000037820.15	protein_coding	Tgm2	6.67187e-153	3.17281	21.14	19.45	19.53	157.78	125.73	135.65
ENSMUSG00000035107.13	protein_coding	Dcbld2	3.99616e-147	2.53459	5.7	6.85	6.54	29.47	28.33	27.6
ENSMUSG00000019850.11	protein_coding	Tnfaip3	1.78631e-145	2.6685	16.86	19.53	16.37	86.94	88.76	83.11
ENSMUSG00000060675.13	protein_coding	Plaat3	7.40751e-142	3.11773	11.12	10.16	9.14	70.24	64.19	68.77
ENSMUSG00000068129.5	protein_coding	Cst7	1.09046e-140	4.33239	3.5	5.86	5.91	86	74.57	81.89
ENSMUSG00000032487.8	protein_coding	Ptgs2	2.24744e-136	5.80174	0.31	0.22	0.29	14.13	11.29	9.71
ENSMUSG00000023947.8	protein_coding	Nfkbie	3.3657e-130	2.51451	16.99	17.43	16.33	74.04	70.52	79.27
ENSMUSG00000041324.14	protein_coding	Inhba	4.24567e-120	3.57355	27	41.84	33.42	294.89	345.02	301.28
ENSMUSG00000062232.14	protein_coding	Rapgef2	7.56962e-120	3.0695	8.84	9.92	7.86	53.49	55.5	63.66
ENSMUSG00000031596.15	protein_coding	Slc7a2	1.05028e-119	2.7764	33.58	41.8	32.53	188.8	185.5	192.65
ENSMUSG00000017009.3	protein_coding	Sdc4	1.49257e-119	2.8475	4.93	5.05	4.38	26.95	25.84	26.53
ENSMUSG00000048806.4	protein_coding	Ifnb1	7.31508e-118	7.25685	0.87	1.42	0.62	127.29	120.65	80.73
ENSMUSG00000034171.13	protein_coding	Faah	5.8306e-115	4.93472	0.69	0.38	0.44	12.7	12.19	9.91
ENSMUSG00000027469.16	protein_coding	Tpx2	1.45671e-107	2.79669	11.83	9.96	9.24	54.61	55.43	56.58
ENSMUSG00000025591.6	protein_coding	Tma16	4.91874e-106	2.59059	22.13	26.14	20.31	106.02	108.53	104.17
ENSMUSG00000032515.8	protein_coding	Csrnp1	2.23942e-105	2.95561	4.87	4.29	3.87	26.15	26.67	24.69
ENSMUSG00000025278.9	protein_coding	Flnb	3.92222e-103	2.82685	5.36	5.7	4.31	27.63	29.19	27.78
ENSMUSG00000037752.4	protein_coding	Xkr8	2.49696e-102	3.19694	2.92	3.22	3.04	20.99	19.06	25.05
ENSMUSG00000022126.6	protein_coding	Acod1	2.38595e-99	3.85136	174.97	174.11	108.96	1779.62	1654.6	1717.29
ENSMUSG00000050395.8	protein_coding	Tnfsf15	4.49846e-93	2.89585	12.75	12.41	9.61	65.7	71.91	62.84
ENSMUSG00000027832.5	protein_coding	Ptx3	9.59174e-93	2.53961	37.01	45.48	43.86	177.27	178.27	212.99
ENSMUSG00000033213.16	protein_coding	AA467197	1.66728e-91	2.74873	351.69	346.71	273.59	1826.04	1577.33	1664.62
ENSMUSG00000066456.14	protein_coding	Hmgn3	3.76924e-83	3.17547	5.32	4.75	4.64	36.52	32.02	33.85
ENSMUSG00000045502.6	protein_coding	Hcar2	6.81373e-83	2.58287	5.56	7.01	6.36	29.59	27.1	31.14
ENSMUSG00000025790.14	protein_coding	Slco3a1	1.482e-81	3.23667	7.54	6.14	4.98	45.07	42.08	49.11
ENSMUSG00000054720.12	protein_coding	Lrrc8c	1.60255e-79	2.77682	8.46	7.07	6.43	43.51	35.7	37.48
ENSMUSG00000026893.4	protein_coding	Gca	1.5659e-75	3.05021	11.14	7.8	7.69	56.71	58.35	55.99
ENSMUSG00000028773.8	protein_coding	Fabp3	1.5659e-75	3.04137	14.81	13.59	10.25	84.86	78.32	80.92
ENSMUSG00000027399.1	protein_coding	Il1a	9.96909e-75	2.45707	8.09	11.28	10.13	42.07	44.61	39.08
ENSMUSG00000052485.7	protein_coding	Tmem171	1.37173e-74	3.38072	6.33	4.59	4.54	37.29	39.53	46.75
ENSMUSG00000074813.14	lncRNA	Morrbid	6.67302e-73	2.50011	6.85	7.71	6.94	32.25	30.81	30.98
ENSMUSG00000062345.10	protein_coding	Serpinb2	2.1932e-70	3.44292	2.11	2.32	2.49	23.04	20.82	15.2
ENSMUSG00000028793.15	protein_coding	Rnf19b	1.18822e-69	2.61802	54.7	50.3	38.68	227.84	222.95	234.15
ENSMUSG00000040435.12	protein_coding	Ppp1r15a	2.67217e-69	2.38288	11.94	12.04	15.76	57.27	51.4	52.48
ENSMUSG00000040584.8	protein_coding	Abcb1a	5.25783e-68	3.93801	1.14	0.81	0.57	9.86	9.53	10.38
ENSMUSG00000060183.6	polymorphic_pseudogene	Cxcl11	4.85196e-67	7.96931	0.22	0.14	0.04	27.5	19.7	20.22
ENSMUSG00000090523.2	protein_coding	Gypc	8.64367e-67	2.91283	5.27	4.03	3.57	26.3	24.98	23.45
ENSMUSG00000053318.7	protein_coding	Slamf8	1.08118e-66	2.51677	53.37	57.38	58.13	216.61	229.57	302.75
ENSMUSG00000020178.6	protein_coding	Adora2a	1.67209e-65	2.5562	2.09	2.42	2.35	10.8	10.4	10.22
ENSMUSG00000063388.5	processed_pseudogene	BC023105	9.74691e-65	5.65126	0.94	0.62	0.26	25.92	20.33	18.61
ENSMUSG00000020407.13	protein_coding	Upp1	1.72878e-62	3.07466	6.67	5.93	5.12	33.7	36.57	44.16
ENSMUSG00000115855.1	lncRNA	Gm34643	1.30655e-57	2.98785	1.19	1.48	1.45	9.29	8.92	7.48
ENSMUSG00000026031.15	protein_coding	Cflar	2.79084e-57	2.47755	43.66	41.18	30.71	179.58	170.17	151.71
ENSMUSG00000047945.6	protein_coding	Marcksl1	3.1432e-57	3.4817	28.46	24.96	15.43	233.74	199.85	169.94
ENSMUSG00000039232.12	protein_coding	Stx11	4.86044e-54	3.38581	3.31	3.93	2	25.59	23.71	25.76
ENSMUSG00000028214.13	protein_coding	Gem	1.54238e-53	4.07224	0.53	0.75	0.72	11.07	8.6	6.95
ENSMUSG00000040428.19	protein_coding	Plekha4	5.15167e-53	4.07114	1.03	1.32	0.6	10.52	13.45	13.59
ENSMUSG00000043953.12	protein_coding	Ccrl2	1.68575e-52	3.698	24.64	17.36	10.96	187.42	169.98	181.27
ENSMUSG00000035042.2	protein_coding	Ccl5	1.98015e-52	5.68209	137.95	108.49	56.4	4605.45	4101.96	3686.07
ENSMUSG00000038094.15	protein_coding	Atp13a4	9.78712e-52	3.46374	1.29	1.1	1.41	9.48	9.18	14.21
ENSMUSG00000024486.6	protein_coding	Hbegf	6.61595e-51	2.59095	6.53	7.76	6.39	25.87	32.81	38.11
ENSMUSG00000020357.3	protein_coding	Flt4	1.97727e-49	3.85043	1.06	0.67	0.44	8.04	7.61	8.62
ENSMUSG00000086196.7	lncRNA	Gm13571	2.56767e-49	3.23056	1.91	4.14	3.16	24.83	22.93	20.16
ENSMUSG00000038587.10	protein_coding	Akap12	6.7013e-49	3.01	0.72	0.78	0.48	3.94	4.09	4.21
ENSMUSG00000073409.12	protein_coding	H2-Q6	6.86006e-48	3.57159	14.37	8.34	7.35	111.7	77.14	92.17
ENSMUSG00000025746.11	protein_coding	Il6	1.76513e-47	6.15223	0.7	0.2	0.3	27.07	25.58	13.16
ENSMUSG00000072109.11	lncRNA	A530040E14Rik	2.3449e-47	3.21482	5.86	4.4	3.15	30.29	30.7	35.06
ENSMUSG00000002847.7	protein_coding	Pla1a	3.91379e-46	4.73013	0.33	0.38	0.15	5.77	5.51	5.37
ENSMUSG00000000791.9	protein_coding	Il12rb1	1.68919e-45	4.29428	0.7	0.26	0.38	6.44	5.4	7.57
ENSMUSG00000027398.13	protein_coding	Il1b	2.71842e-45	3.17365	1.8	1.59	1.42	12.51	11.47	9.54
ENSMUSG00000081219.1	processed_pseudogene	Bambi-ps1	5.98463e-45	3.73158	2.93	2.12	2.07	24.03	22.67	25.29
ENSMUSG00000035929.11	protein_coding	H2-Q4	1.38021e-44	2.36268	67.64	49.04	46.17	227.69	198.55	228.01
ENSMUSG00000069844.12	protein_coding	Sco1	3.88693e-44	2.51929	7.34	5.97	4.66	27.85	27.96	24.26
ENSMUSG00000057135.12	protein_coding	Scimp	1.02081e-43	2.6493	26.64	27.38	16.69	112.13	123.44	110.44
ENSMUSG00000092021.8	polymorphic_pseudogene	Gbp11	3.14971e-43	3.13819	1.61	1.19	0.91	9.42	8.19	7.55
ENSMUSG00000112627.1	lncRNA	4933412E12Rik	2.45061e-42	2.63584	3.3	2.75	2.26	13.25	12.66	13.82
ENSMUSG00000066755.2	protein_coding	Tnfsf18	1.08881e-41	3.06136	0.73	0.78	0.89	4.95	5.66	5.32
ENSMUSG00000070501.14	protein_coding	Ifi214	1.25958e-41	2.72193	9.9	9.04	5.71	39.63	45.2	42.04
ENSMUSG00000026725.17	protein_coding	Tnn	1.30345e-41	5.45556	0.03	0.06	0.05	1.8	1.64	1.95
ENSMUSG00000052477.15	protein_coding	C130026I21Rik	7.91667e-41	2.62512	19.92	17.81	12.57	90.74	77.68	72.73
ENSMUSG00000021614.16	protein_coding	Vcan	5.35607e-40	3.2965	11.7	8.15	5.01	65.34	64.99	62.4
ENSMUSG00000060550.16	protein_coding	H2-Q7	1.81296e-39	3.19194	13.58	8.4	7.22	86.56	56.91	66.55
ENSMUSG00000061751.16	protein_coding	Kalrn	1.90649e-38	3.45205	0.21	0.19	0.18	1.37	1.51	2.03
ENSMUSG00000050394.14	protein_coding	Armcx6	3.55373e-38	3.94388	0.67	0.48	0.29	5.56	5.16	5.43
ENSMUSG00000047632.11	protein_coding	Fgfbp3	4.85173e-38	2.6059	1.59	2.49	1.85	8.77	9.36	10.06
ENSMUSG00000029084.5	protein_coding	Cd38	4.71102e-37	2.66148	2.04	2.74	3.41	16.97	11.82	12.07
ENSMUSG00000022099.17	protein_coding	Dmtn	7.79512e-37	3.61363	0.41	0.33	0.31	2.93	3.49	3.49
ENSMUSG00000045672.15	protein_coding	Col27a1	2.37093e-36	3.4965	0.22	0.38	0.28	2.83	3.03	1.88
ENSMUSG00000019817.18	protein_coding	Plagl1	3.10597e-36	4.67502	0.56	0.11	0.32	6.15	5.29	4.86
ENSMUSG00000097418.7	lncRNA	Mir155hg	9.46498e-36	3.62354	2.46	2.55	1.39	24.14	23.39	13.86
ENSMUSG00000027360.5	protein_coding	Hdc	1.34655e-35	3.51033	0.95	1.32	0.6	9.57	7.55	7.97
ENSMUSG00000051790.15	protein_coding	Nlgn2	4.76803e-35	2.57065	1.02	1.66	1.82	6.07	7.01	7.84
ENSMUSG00000037989.15	protein_coding	Wnk2	6.17764e-35	2.64718	0.7	1.16	1.3	5.16	4.62	5.87
ENSMUSG00000022309.9	protein_coding	Angpt1	1.04081e-34	4.89092	0.19	0.17	0.03	2.54	2.96	2.8
ENSMUSG00000068246.6	protein_coding	Apol9b	1.0474e-34	3.48757	9.84	6.35	3.56	58.97	57.94	57.87
ENSMUSG00000050370.5	protein_coding	Ch25h	4.4168e-33	5.19825	3.56	3.34	1.38	91.73	84.51	67.57
ENSMUSG00000028270.12	protein_coding	Gbp2	5.36998e-33	2.55268	403.73	329.05	208.19	1548.66	1426.27	1384.79
ENSMUSG00000049093.9	protein_coding	Il23r	1.58464e-32	3.6246	1.42	0.99	0.56	11.6	9.37	7.46
ENSMUSG00000026875.14	protein_coding	Traf1	1.79026e-32	2.34312	29.4	28.27	19.71	121.1	106.93	80.17
ENSMUSG00000118607.1	protein_coding	AC147806.2	4.58145e-32	2.76153	2.37	1.37	1.29	8.9	8.37	9.27
ENSMUSG00000023959.10	protein_coding	Clic5	5.58654e-32	7.1136	0.07	0.08	0.02	8.02	5.48	4.27
ENSMUSG00000042851.17	protein_coding	Zc3h6	6.4286e-32	2.45659	0.7	0.69	0.56	3.1	2.86	2.35
ENSMUSG00000021338.17	protein_coding	Carmil1	1.23568e-31	2.51025	3.79	2.38	2.25	11.08	13.28	12.61
ENSMUSG00000035692.7	protein_coding	Isg15	1.29744e-31	2.59993	637.88	498.03	313.74	2278.72	2251.55	2418.18
ENSMUSG00000114185.1	lncRNA	Gm47662	1.35902e-31	5.20298	0.05	0.19	0.04	2.93	2.95	1.9
ENSMUSG00000078354.1	protein_coding	Ifna2	1.52168e-31	8.80823	0.14	0.12	0	28.53	24.04	19.96
ENSMUSG00000024402.5	protein_coding	Lta	1.23521e-30	4.30197	0.3	0.37	0.25	4.54	4.53	4.88
ENSMUSG00000068606.6	protein_coding	Gm4841	1.39445e-30	5.9878	0.18	0.04	0.02	4.34	3.02	2.67
ENSMUSG00000070427.4	protein_coding	Il18bp	3.39014e-30	2.62624	40.27	25.51	20.28	156.61	137.92	126.46
ENSMUSG00000032724.5	protein_coding	Abtb2	5.41102e-30	2.69479	3.09	2.3	1.48	11.29	11.28	12.31
ENSMUSG00000027669.14	protein_coding	Gnb4	1.21401e-29	2.32878	17.41	12.25	9.99	50.27	47.84	58.18
ENSMUSG00000095366.2	lncRNA	Gm21860	1.49295e-29	2.61056	5.91	7.24	8.18	26.24	31.87	44.81
ENSMUSG00000021565.16	protein_coding	Slc6a19	1.75722e-29	4.03453	0.19	0.17	0.16	2.3	1.65	2.61
ENSMUSG00000025498.15	protein_coding	Irf7	3.09727e-29	2.68136	272.72	199.24	122.81	1040.96	988.03	989.47
ENSMUSG00000074874.10	protein_coding	Ctla2b	4.56439e-29	3.14963	10.63	6	4.21	52.49	46.73	46.17
ENSMUSG00000023961.16	protein_coding	Enpp4	6.47676e-29	2.78549	6.27	4.76	2.72	25.43	24.88	24.67
ENSMUSG00000049608.8	protein_coding	Gpr55	1.04611e-28	2.69498	2.17	1.85	1.11	9.5	9.13	7.33
ENSMUSG00000038729.24	protein_coding	Pakap	1.11812e-28	2.45877	2.75	2.33	1.62	11.52	9.55	7.81
ENSMUSG00000045636.16	protein_coding	Mtus1	1.47809e-28	2.58475	9.08	5.99	4.42	29.66	29.01	33.73
ENSMUSG00000022901.13	protein_coding	Cd86	9.66045e-28	2.65451	34.05	26.26	15.67	138.61	132.5	108.09
ENSMUSG00000019935.16	protein_coding	Slc17a8	1.23749e-27	2.4921	0.45	0.46	0.61	2.42	2.4	2.05
ENSMUSG00000029417.9	protein_coding	Cxcl9	1.68348e-27	6.74224	1.85	2.5	0.57	181.41	146.2	107.88
ENSMUSG00000004296.14	protein_coding	Il12b	5.49473e-27	6.41884	0.75	0.44	0.22	43.14	35.67	18.98
ENSMUSG00000036995.7	protein_coding	Asap3	5.7717e-27	4.47933	0.09	0.04	0.09	1.33	1.11	1.56
ENSMUSG00000033967.4	protein_coding	Rnf225	8.46167e-27	7.3799	0.06	0.03	0	3.13	2.64	3.5
ENSMUSG00000055110.8	lncRNA	A630012P03Rik	1.39427e-26	3.78504	1.07	0.46	0.33	7.55	6.21	5.86
ENSMUSG00000034485.10	protein_coding	Uaca	2.17819e-26	2.3534	3.06	2.53	2.16	7.52	10.93	12.61
ENSMUSG00000025352.6	protein_coding	Gdf11	2.40619e-26	4.71236	0.03	0.07	0.06	1.36	1.17	1.16
ENSMUSG00000027456.8	protein_coding	Sdcbp2	3.75547e-26	2.79926	0.89	1.61	1.37	8.06	7.77	5.86
ENSMUSG00000097804.1	lncRNA	Gm16685	4.55885e-26	3.5865	0.77	0.38	0.36	5.15	4.76	3.9
ENSMUSG00000038037.5	protein_coding	Socs1	2.3826e-25	2.64958	14.6	10.24	7	44.68	47.77	65.9
ENSMUSG00000035186.6	protein_coding	Ubd	3.50157e-25	4.9104	0.25	0.46	0.18	5.5	7.37	7.53
ENSMUSG00000091971.3	protein_coding	Hspa1a	5.96677e-25	2.85912	1.18	1.15	1.54	5.54	6.13	10.67
ENSMUSG00000039699.14	protein_coding	Batf2	6.1575e-25	2.50585	16.38	11.2	7.71	53.66	48.35	56.01
ENSMUSG00000062310.7	protein_coding	Glrp1	1.10649e-24	2.37435	1.49	1.4	1.1	5.76	5.73	4.59
ENSMUSG00000026581.14	protein_coding	Sell	2.87613e-24	2.64379	1.25	1.2	0.69	5.32	4.62	5.17
ENSMUSG00000079457.11	protein_coding	Gm7609	4.07075e-24	3.17611	2.36	0.93	1.5	12.21	8.59	13.29
ENSMUSG00000053846.5	protein_coding	Lipg	5.54425e-24	2.81874	0.59	0.34	0.33	2.3	2.1	2.44
ENSMUSG00000050511.1	protein_coding	Oprd1	7.25381e-24	3.74632	0.14	0.19	0.1	1.46	1.83	1.15
ENSMUSG00000090125.3	protein_coding	Pou3f1	7.68839e-24	3.26037	1.48	1.14	0.52	6.25	7.73	9.68
ENSMUSG00000075270.11	protein_coding	Pde11a	1.43681e-23	2.68636	1.34	0.7	1.07	4.23	4.97	6.56
ENSMUSG00000030107.10	protein_coding	Usp18	1.87515e-23	2.38695	230.33	161.91	104	697.82	667.96	692.01
ENSMUSG00000000247.11	protein_coding	Lhx2	8.05707e-23	3.85713	1.2	0.43	0.28	6.47	7.16	7.96
ENSMUSG00000035148.4	protein_coding	Gpr33	9.77203e-23	4.3206	0.4	0.29	0.11	3.57	3.86	4.08
ENSMUSG00000101252.1	protein_coding	Ifna6	1.33426e-22	6.10836	0.82	0	0.14	16.12	16.9	11.77
ENSMUSG00000090877.3	protein_coding	Hspa1b	1.48834e-22	2.73267	1.75	1.75	1.74	6.82	7.01	13.72
ENSMUSG00000009185.2	protein_coding	Ccl8	3.55004e-22	4.66277	1.37	0.79	0.33	12.02	16.58	16.42
ENSMUSG00000053062.16	protein_coding	Jam2	3.93077e-22	3.98711	0.16	0.09	0.11	1.47	1.54	1.32
ENSMUSG00000114761.1	lncRNA	Gm47242	5.62252e-22	3.2131	4.21	3.39	2.45	22.73	18.97	30.01
ENSMUSG00000025911.14	protein_coding	Adhfe1	9.04788e-22	2.33317	0.82	1.46	1.43	5.45	5.34	4.34
ENSMUSG00000073631.2	lncRNA	Gm10553	1.33369e-21	3.41692	0.47	0.4	0.34	3.82	2.79	3.36
ENSMUSG00000070883.3	protein_coding	Ccdc173	1.70932e-21	2.60241	2.04	1.59	0.95	7.46	7.33	6.76
ENSMUSG00000041481.17	protein_coding	Serpina3g	2.28825e-21	4.93892	29.96	19.9	7.39	518.2	446.23	497.69
ENSMUSG00000042842.11	protein_coding	Serpinb6b	3.46512e-21	2.35931	9.72	9.59	5.37	35.34	40.26	24.81
ENSMUSG00000027219.13	protein_coding	Slc28a2	7.48163e-21	2.60838	6.02	2.48	3.11	18.98	17.02	20.31
ENSMUSG00000037447.16	protein_coding	Arid5a	1.18301e-20	2.37597	15.13	10.43	6.66	41.18	42.42	49.27
ENSMUSG00000029392.12	protein_coding	Rilpl1	1.57179e-20	2.32959	11.02	7.45	4.94	29.31	30.44	33.62
ENSMUSG00000029862.16	protein_coding	Clcn1	2.37739e-20	2.54045	0.67	0.5	0.47	1.99	2.57	2.9
ENSMUSG00000091649.3	protein_coding	Phf11b	3.51376e-20	2.34613	161.9	114.57	68.04	498.15	475.24	425.96
ENSMUSG00000113985.1	lncRNA	9130015A21Rik	6.97055e-20	3.10274	1.58	1.79	1.51	12.29	12.63	8.72
ENSMUSG00000068735.14	protein_coding	Trp53i11	9.12547e-20	2.91746	3.52	2	1.17	14.76	11.3	14.06
ENSMUSG00000089844.7	protein_coding	A530032D15Rik	1.50097e-19	2.67782	3.71	2.62	1.52	13.01	14.32	12.09
ENSMUSG00000039236.18	protein_coding	Isg20	3.19973e-19	3.69186	35	28.36	13.67	265.9	255.5	293.21
ENSMUSG00000113701.1	transcribed_processed_pseudogene	B230303A05Rik	6.53665e-19	3.96054	0.07	0.47	0.17	2.28	2.87	2.48
ENSMUSG00000103998.1	lncRNA	Gm38025	1.59156e-18	3.58683	0.32	0.1	0.23	2.18	1.59	2.27
ENSMUSG00000040328.16	protein_coding	Olfr56	1.68816e-18	2.39423	10.2	9.41	4.17	34.19	34.41	31.23
ENSMUSG00000018925.3	protein_coding	Heatr9	1.86776e-18	4.82033	1.17	0.78	0.3	18.1	20.26	13.87
ENSMUSG00000055976.6	protein_coding	Cldn23	4.16111e-18	4.46976	0.04	0.15	0.11	2.07	1.8	1.82
ENSMUSG00000096682.1	protein_coding	Ifna5	4.98529e-18	10.2385	0	0	0.07	46.25	47.92	33.7
ENSMUSG00000026532.7	protein_coding	Spta1	7.68266e-18	5.80942	0.11	0.05	0.02	2.66	2.54	2.33
ENSMUSG00000066363.12	protein_coding	Serpina3f	3.89489e-17	4.88693	2.96	2	0.69	46.53	45.04	49.2
ENSMUSG00000090881.3	unprocessed_pseudogene	Phf11	6.38032e-17	2.70727	2.92	2.4	1.55	12.04	11.58	10.74
ENSMUSG00000097134.2	lncRNA	1110002J07Rik	6.45686e-17	3.50034	0.35	0.5	0.34	5.46	2.93	2.5
ENSMUSG00000026950.18	protein_coding	Neb	1.45497e-16	3.90701	0.09	0.24	0.04	1.45	1.48	1.05
ENSMUSG00000025279.7	protein_coding	Dnase1l3	2.92792e-16	5.33054	1.55	1.22	0.31	37.36	38.59	30.07
ENSMUSG00000055546.6	protein_coding	Timd4	3.11279e-16	4.47605	0.15	0.1	0.05	1.28	1.5	2.29
ENSMUSG00000001763.14	protein_coding	Tspan33	4.21497e-16	2.53472	0.98	1.28	0.77	5.98	4.86	3.14
ENSMUSG00000104654.1	TEC	Gm43814	1.15032e-15	3.44804	1.15	2.54	1.44	16.52	12.17	16.69
ENSMUSG00000044701.5	protein_coding	Il27	1.28671e-15	4.63983	3.49	1.42	0.87	39.71	38.48	42.41
ENSMUSG00000086213.2	lncRNA	A330040F15Rik	1.6669e-15	3.10239	0.55	0.31	0.25	2.38	3	2
ENSMUSG00000041827.15	protein_coding	Oasl1	1.78397e-15	3.31679	95.1	69.3	34.01	522.52	511.3	593.24
ENSMUSG00000017652.16	protein_coding	Cd40	1.84216e-15	4.50316	18.47	16.34	4.88	267.68	258.62	235.7
ENSMUSG00000055413.12	polymorphic_pseudogene	H2-Q5	1.91468e-15	2.37633	5.84	4.42	8.73	37.27	20.2	21.27
ENSMUSG00000031538.6	protein_coding	Plat	2.39249e-15	4.50554	0.08	0.07	0.08	2.08	1.61	0.78
ENSMUSG00000021758.14	protein_coding	Ddx4	4.17339e-15	2.98605	1.57	0.98	0.37	6.57	6.11	5.92
ENSMUSG00000040978.4	protein_coding	Gm11992	4.56948e-15	3.84133	0.22	0.04	0.1	1.28	1.5	1.21
ENSMUSG00000070904.4	protein_coding	Ifna4	8.36807e-15	8.25791	0	0.14	0.07	27.66	21.64	12.73
ENSMUSG00000000204.16	protein_coding	Slfn4	8.8492e-15	3.62214	22.27	14.14	7.44	170.7	157.18	122.77
ENSMUSG00000091311.3	protein_coding	Spata31d1b	1.68286e-14	4.13419	0.1	0.13	0.03	1.62	1.47	0.58
ENSMUSG00000023206.16	protein_coding	Il15ra	2.47472e-14	3.19987	15.27	12.84	5.8	87.01	84.97	85.39
ENSMUSG00000087263.1	lncRNA	Gm15726	3.81592e-14	2.41778	3.15	2.54	3.2	14.68	10.91	12.87
ENSMUSG00000095270.1	protein_coding	Ifna9	3.94338e-14	8.97617	0	0.13	0	19.91	19.21	16.1
ENSMUSG00000050994.20	protein_coding	Adgb	6.80899e-14	2.66675	0.31	0.39	0.18	1.49	1.58	1.2
ENSMUSG00000118590.1	protein_coding	AC167036.1	1.05155e-13	2.52094	1.42	0.65	0.92	4.97	4.64	4.05
ENSMUSG00000090231.10	protein_coding	Cfb	1.27798e-13	2.75672	156.16	117.66	73.06	796.5	605.74	523.38
ENSMUSG00000081650.1	protein_coding	Gm16181	1.82449e-13	3.02956	0.33	2	1.92	10.42	9.29	10.44
ENSMUSG00000097558.1	lncRNA	Gm26902	4.23496e-13	4.58409	0.14	0.05	0	1.19	1.46	0.92
ENSMUSG00000057346.12	protein_coding	Apol9a	5.61343e-13	4.30899	2.39	1.11	0.58	26.51	20.17	22.25
ENSMUSG00000111118.1	processed_pseudogene	Gm6545	1.12164e-12	2.89252	33.54	22.29	12.83	139.06	150.14	132.98
ENSMUSG00000090103.1	lncRNA	Gm16094	1.5523e-12	2.57183	2.7	4.11	2.72	18.36	15.58	12.11
ENSMUSG00000117439.1	processed_pseudogene	Gm50083	1.56256e-12	2.38388	26.09	38.59	37.39	106.17	167.05	161.08
ENSMUSG00000062960.10	protein_coding	Kdr	2.41864e-12	2.95143	9.6	6.74	3.36	42.42	44.9	39.37
ENSMUSG00000024675.19	protein_coding	Ms4a4c	2.4622e-12	3.51681	126.64	82.43	34.96	877.05	816.84	677.97
ENSMUSG00000003070.6	protein_coding	Efna2	2.57592e-12	3.71136	0.12	0.13	0.16	2.12	1.79	0.81
ENSMUSG00000095498.1	protein_coding	Ifna1	4.44578e-12	6.3913	0.33	0	0.07	8.83	11.1	5.42
ENSMUSG00000100549.1	protein_coding	Ifna11	1.44944e-11	9.75208	0	0	0	9.31	8.21	4.65
ENSMUSG00000105504.4	protein_coding	Gbp5	1.46342e-11	3.04885	83.67	58.97	26.05	413.05	395.07	366.83
ENSMUSG00000035352.3	protein_coding	Ccl12	2.51905e-11	3.35402	20.46	11.47	6.12	118.18	111.52	99.16
ENSMUSG00000035852.11	protein_coding	Misp	2.55746e-11	2.42358	1.04	0.44	0.43	2.46	2.59	3.11
ENSMUSG00000054203.7	protein_coding	Ifi205	3.39742e-11	3.82495	75.7	44.51	15.92	603.85	575.9	488.32
ENSMUSG00000084846.1	lncRNA	A730011C13Rik	3.7747e-11	2.73483	0.63	0.76	0.25	3.5	2.96	2.29
ENSMUSG00000116988.1	protein_coding	Gm49673	4.35876e-11	3.66782	0	0.18	0.08	1.09	1.18	0.77
ENSMUSG00000044309.8	protein_coding	Apol7c	5.59988e-11	3.86831	12.98	9.92	4.45	151.07	134.93	60.85
ENSMUSG00000086389.1	lncRNA	Gm15998	5.97212e-11	5.56904	0	0.03	0.05	1.13	1.1	1.78
ENSMUSG00000082079.2	protein_coding	Dnmt3c	1.352e-10	2.52477	0.54	0.37	0.21	1.44	1.92	1.72
ENSMUSG00000078922.9	protein_coding	Tgtp1	1.91229e-10	5.71775	3.52	1.34	0.32	107.41	80.35	65.9
ENSMUSG00000114980.1	lncRNA	4933432I03Rik	3.21639e-10	2.9179	0.42	0.39	0.4	2.44	3.29	1.96
ENSMUSG00000086184.1	lncRNA	Gm12764	3.74663e-10	2.78284	1.01	1.29	0.63	5.46	5.2	5.45
ENSMUSG00000075010.5	lncRNA	AW112010	3.75812e-10	2.7773	441.27	314.88	156.87	2091.99	1780.83	1390.09
ENSMUSG00000024043.13	protein_coding	Arhgap28	3.92201e-10	2.34131	0.32	0.62	0.39	2.46	2.06	0.97
ENSMUSG00000073234.4	protein_coding	Gm8773	5.33073e-10	2.8844	0.33	0.41	0.27	2.01	2.6	1.59
ENSMUSG00000020638.8	protein_coding	Cmpk2	6.5366e-10	3.23195	292.86	182.15	74.25	1448.23	1481.86	1536.95
ENSMUSG00000001663.10	protein_coding	Gstt1	6.66787e-10	2.54248	0.29	0.75	0.95	3.68	2.97	3.48
ENSMUSG00000091556.8	protein_coding	Gm14569	8.60335e-10	4.39241	0.41	0.09	0.08	3.91	3.26	3.65
ENSMUSG00000022938.8	protein_coding	Fam3b	1.17376e-09	3.49859	0.18	0.34	0.27	2.14	3.56	2.2
ENSMUSG00000041782.14	protein_coding	Lad1	1.4369e-09	2.5336	0.66	0.45	0.21	2.8	1.97	1.4
ENSMUSG00000044703.5	protein_coding	Phf11a	1.97791e-09	2.54808	52.49	36	18.61	191.32	181.82	154.87
ENSMUSG00000081169.1	unprocessed_pseudogene	Gm12551	2.06696e-09	2.90957	4.34	2.22	0.6	13.96	17.29	13.42
ENSMUSG00000022548.14	protein_coding	Apod	2.22253e-09	2.71156	0.67	0.69	0.24	3.14	3.28	2.18
ENSMUSG00000100079.1	protein_coding	Ifnab	2.47523e-09	5.60881	0.21	0	0	3.02	1.77	2.09
ENSMUSG00000038668.14	protein_coding	Lpar1	2.97051e-09	2.53591	0.4	0.88	0.21	2.27	1.81	2.42
ENSMUSG00000095896.1	protein_coding	Ifna14	3.86412e-09	7.16107	0.16	0	0	5.23	5.08	6.94
ENSMUSG00000073811.4	protein_coding	Ifna12	3.91328e-09	8.78109	0	0	0	3.48	3.13	1.42
ENSMUSG00000089898.2	lncRNA	Gm14199	4.18884e-09	5.03493	0.21	0	0.26	5.75	5.72	4.49
ENSMUSG00000112212.1	lncRNA	Gm46189	4.35044e-09	3.24991	0.14	0.88	0.41	3.79	4.22	3.84
ENSMUSG00000092368.1	lncRNA	A930015D03Rik	5.99495e-09	3.21974	0.13	0.27	0.23	1.72	1.98	1.52
ENSMUSG00000078616.2	protein_coding	Trim30c	1.21777e-08	2.46289	27.54	17.61	9.59	86.86	83.18	85.48
ENSMUSG00000030156.5	protein_coding	Cd69	1.25464e-08	3.47201	56.41	30.76	10.42	332.68	303.26	329.3
ENSMUSG00000108112.1	lncRNA	Gm45193	1.54214e-08	2.36024	0.69	0.58	0.35	1.56	2.32	2.89
ENSMUSG00000035678.8	protein_coding	Tnfsf9	1.5858e-08	2.33344	0.49	0.62	0.41	2.64	1.84	1.87
ENSMUSG00000034855.13	protein_coding	Cxcl10	1.62689e-08	4.00826	200.82	88.99	27.68	1634.58	1476.27	1569.93
ENSMUSG00000082976.10	protein_coding	Gm15056	1.79624e-08	8.31844	0	0	0	4.99	3.54	6.67
ENSMUSG00000040264.10	protein_coding	Gbp2b	2.57948e-08	3.59868	4.06	1.75	0.98	32.3	22.07	19.84
ENSMUSG00000020641.16	protein_coding	Rsad2	3.06503e-08	2.85903	597.62	366.1	153.25	2341.22	2380.81	2340.55
ENSMUSG00000096011.1	protein_coding	Ifna15	3.15294e-08	6.81566	0	0.13	0	5.49	5.23	3.35
ENSMUSG00000116961.1	lncRNA	Gm49662	5.68405e-08	3.98094	0.56	0.4	0.08	5.25	5	2.85
ENSMUSG00000079339.7	protein_coding	Ifit1bl1	6.88056e-08	3.58564	219.74	115.16	30.8	1376.26	1378.32	1229.61
ENSMUSG00000045932.12	protein_coding	Ifit2	7.7311e-08	2.34097	726.49	515.98	240.08	2135.28	2164.74	1990.52
ENSMUSG00000102796.1	TEC	Gm37711	8.09824e-08	3.57529	0.19	0.06	0.05	1.07	1.29	0.64
ENSMUSG00000110708.1	processed_pseudogene	Gnb1-ps3	8.24247e-08	4.10184	0.16	0.19	0.04	2.03	2.22	1.22
ENSMUSG00000067610.1	protein_coding	Klri1	8.3434e-08	4.21759	0.19	0.3	0	3.31	2.38	1.64
ENSMUSG00000020953.17	protein_coding	Coch	8.96864e-08	6.6853	0.03	0	0	1.07	0.73	1.2
ENSMUSG00000037944.8	protein_coding	Ccr7	1.08411e-07	2.53439	35.97	31.97	15.29	164.88	165.77	85.1
ENSMUSG00000014773.13	protein_coding	Dll1	1.518e-07	2.33278	0.89	0.46	0.2	1.84	2.33	2.04
ENSMUSG00000046031.7	protein_coding	Calhm6	2.0228e-07	3.35962	21.68	11.22	4.22	123.04	104.51	119.07
ENSMUSG00000086320.1	lncRNA	Gm12840	2.44007e-07	2.80239	0.42	0.59	1.1	6.71	3.83	3.2
ENSMUSG00000097754.1	lncRNA	Ptgs2os2	2.55136e-07	2.34462	0.15	0.56	0.33	1.92	1.45	1.21
ENSMUSG00000083672.1	processed_pseudogene	Kpna2-ps	2.6654e-07	2.68723	0.17	0.25	0.21	0.85	1.64	1.09
ENSMUSG00000079138.3	processed_pseudogene	Gm8818	3.0062e-07	6.3384	0	0.06	0	1.73	1.27	1.52
ENSMUSG00000071311.2	protein_coding	Gpr31b	3.23337e-07	3.10401	0.33	0.18	0.07	1.19	1.36	1.52
ENSMUSG00000105096.1	protein_coding	Gbp10	3.26065e-07	3.3755	1.33	0.87	0.22	7.37	6.99	8.07
ENSMUSG00000079363.7	protein_coding	Gbp4	5.60186e-07	2.81588	45.58	24.67	11.03	181.7	160	167.19
ENSMUSG00000048852.13	protein_coding	Gm12185	5.72296e-07	3.1079	2.15	1.24	0.45	10.49	10.26	9.18
ENSMUSG00000095704.2	unprocessed_pseudogene	Gm8221	7.32583e-07	5.32595	0.66	0.22	0.03	17.68	14.21	4.94
ENSMUSG00000054072.12	protein_coding	Iigp1	7.49382e-07	3.38824	57.55	26.9	8.4	332.9	304.08	268.77
ENSMUSG00000118258.1	processed_pseudogene	Gm19076	8.67894e-07	2.40754	1.56	1.07	0.42	3.85	4.33	5.03
ENSMUSG00000089937.1	unprocessed_pseudogene	Gm7281	8.97955e-07	3.89423	0.38	0.43	0.1	2.97	5.35	2.49
ENSMUSG00000086109.2	lncRNA	Gm13391	1.10689e-06	2.4349	0.66	0.95	0.86	2.82	5.8	3.23
ENSMUSG00000085135.7	lncRNA	Gm13713	1.60067e-06	4.44024	1.5	0.54	0	9.81	10.53	9.23
ENSMUSG00000099757.1	lncRNA	BE692007	1.72603e-06	2.37188	0.42	0.18	0.1	0.86	0.73	1.42
ENSMUSG00000096850.1	protein_coding	Gm21748	2.64267e-06	2.99255	2.57	1.63	0.9	14.71	7.12	14.11
ENSMUSG00000033450.8	protein_coding	Tagap	3.36008e-06	2.37436	6.14	2.81	1.96	19.26	13.96	16.97
ENSMUSG00000103588.1	unprocessed_pseudogene	Gm18445	3.61703e-06	3.44244	0.21	0.25	0.09	1.29	1.97	1.99
ENSMUSG00000072844.6	lncRNA	G530011O06Rik	6.48955e-06	2.74883	12.58	5.1	3.79	64.94	35.22	33.11
ENSMUSG00000078355.1	protein_coding	Ifna16	8.09154e-06	5.64607	0.07	0	0	1.4	0.97	0.88
ENSMUSG00000115355.1	lncRNA	4930445E18Rik	1.90877e-05	3.96482	0	0.12	0.06	1.38	1.02	0.75
ENSMUSG00000096086.1	processed_pseudogene	Gm4761	2.26076e-05	3.52002	0.16	0.51	0.07	3.38	3.1	1.4
ENSMUSG00000022501.6	protein_coding	Prm1	2.52197e-05	3.87041	0.23	0.19	0.19	2.05	3.7	3.25
ENSMUSG00000073628.5	lncRNA	Gm10552	2.55629e-05	2.42319	9.12	1.85	1.43	22.55	14.5	21.68
ENSMUSG00000078921.3	protein_coding	Tgtp2	2.7382e-05	2.73155	83.27	38.72	14.06	308.33	283.44	264.74
ENSMUSG00000086288.1	lncRNA	Gm15265	3.00053e-05	2.44086	0.29	0.47	0.34	2.1	1.99	1.38
ENSMUSG00000101264.1	lncRNA	Gm28347	3.64247e-05	5.37559	0	0	0.14	4.98	4.11	2.48
ENSMUSG00000002076.12	protein_coding	Hsf2bp	4.24917e-05	2.96128	0.18	0.05	0.22	0.76	1.33	1.2
ENSMUSG00000082365.2	transcribed_processed_pseudogene	Gm15754	5.38547e-05	2.59416	0.22	0.35	1.01	2.09	3.84	3.61
ENSMUSG00000026573.7	protein_coding	Xcl1	8.43114e-05	4.66487	0	0	0.16	2.31	2.76	1.64
ENSMUSG00000101191.6	lncRNA	Gm28809	8.86718e-05	2.50893	0	0.93	0.53	2.38	3.34	2.58
ENSMUSG00000101279.1	unprocessed_pseudogene	Gm18342	9.69955e-05	2.66502	0.52	0.21	0.23	1.39	2.12	1.71
ENSMUSG00000107715.1	TEC	Gm44135	0.000178264	3.89066	0.37	0.58	0	5.99	5.33	2.1
ENSMUSG00000118640.1	protein_coding	AC167036.2	0.000204159	2.58324	0.79	0	0.39	3.12	1.15	2.5
ENSMUSG00000030046.6	protein_coding	Bmp10	0.000251487	3.42533	0.37	0.11	0.02	2.16	2.15	1.83
ENSMUSG00000091199.10	lncRNA	Gm2619	0.000367401	5.97261	0	0	0	2.48	0.66	2.88
ENSMUSG00000115463.1	protein_coding	Gm49356	0.000439989	2.40239	2.51	1.65	0.16	5.31	9.09	7.09
ENSMUSG00000044338.9	protein_coding	Aplnr	0.000566532	2.34633	0.98	0.36	0.17	2.51	1.94	3.34

## Sheet: BMDC eccDNA vs linear - down
gene_id	gene_type	gene_name	adjusted_pvalue	log2FoldChange	FPKM
					linear_rep1	linear_rep2	linear_rep3	eccDNA_rep1	eccDNA_rep2	eccDNA_rep3
ENSMUSG00000022351.14	protein_coding	Sqle	5.47199e-75	-3.20774	28.77	36.74	43.47	2.52	3.3	3.1
ENSMUSG00000020593.16	protein_coding	Lpin1	7.77581e-73	-2.60809	11.4	11.97	13.97	1.6	1.74	1.34
ENSMUSG00000022419.16	protein_coding	Deptor	1.45672e-72	-2.50346	4.74	5.25	5.16	0.73	0.68	0.63
ENSMUSG00000031824.15	protein_coding	6430548M08Rik	3.61297e-68	-2.70773	7.11	7.76	8.23	1.05	0.83	0.83
ENSMUSG00000020264.5	protein_coding	Slc36a2	1.69732e-63	-3.23876	12.37	11.99	13.57	1.26	0.81	0.98
ENSMUSG00000034926.3	protein_coding	Dhcr24	3.51078e-62	-2.82321	34.17	36.79	45.11	3.52	3.77	5.08
ENSMUSG00000024378.9	protein_coding	Stard4	1.66088e-61	-2.48571	12.06	14.58	16.17	1.81	1.9	2.07
ENSMUSG00000032741.9	protein_coding	Tpcn1	3.3484e-58	-2.78757	9.87	9.57	12.49	0.98	1.27	1.25
ENSMUSG00000000794.9	protein_coding	Kcnn3	6.92019e-56	-4.5537	2.64	2.69	3.44	0.06	0.11	0.11
ENSMUSG00000025154.15	protein_coding	Arhgap19	6.43807e-54	-2.8382	7.87	8.12	8.11	1.13	0.7	0.74
ENSMUSG00000035967.15	protein_coding	Ints6l	7.2397e-52	-2.36254	9.51	10.01	9.69	1.61	1.48	1.23
ENSMUSG00000047747.10	protein_coding	Rnf150	1.20529e-50	-2.94011	2.74	3.05	3.75	0.28	0.29	0.36
ENSMUSG00000025153.9	protein_coding	Fasn	4.72391e-48	-2.32968	18.46	20.1	24.81	3.72	2.64	3.21
ENSMUSG00000020101.14	protein_coding	Vsir	7.10099e-48	-2.40845	46.4	40.15	55.95	5.71	6.67	7.89
ENSMUSG00000050777.7	protein_coding	Tmem37	2.03123e-47	-2.65763	46.5	37.4	42.01	4.22	4.66	6.1
ENSMUSG00000040093.16	protein_coding	Bmf	1.62645e-46	-2.35317	5.96	5.98	6.05	0.96	0.88	0.83
ENSMUSG00000020092.9	protein_coding	Pald1	1.57566e-43	-3.1004	4.95	6.75	7.83	0.57	0.54	0.6
ENSMUSG00000037661.14	protein_coding	Gpr160	1.93803e-43	-2.39854	20.86	21.48	19.32	3.6	2.76	2.63
ENSMUSG00000001467.5	protein_coding	Cyp51	1.14851e-41	-2.58228	31.51	38.16	43.43	4.03	4.01	6.14
ENSMUSG00000026675.12	protein_coding	Hsd17b7	5.04282e-40	-2.33758	6.99	7.25	9.28	1.1	1.11	1.3
ENSMUSG00000038332.13	protein_coding	Sesn1	7.94496e-35	-2.35645	9.57	9.14	12.18	1.42	1.8	1.35
ENSMUSG00000021273.11	protein_coding	Fdft1	2.6865e-34	-2.36907	13.74	17.7	21	2.14	2.47	3
ENSMUSG00000052609.9	protein_coding	Plekhg3	4.53582e-33	-2.79408	2.75	3.31	2.91	0.32	0.4	0.27
ENSMUSG00000023832.14	protein_coding	Acat2	2.20919e-32	-3.02304	10.38	14.93	18.77	1.26	1.06	1.69
ENSMUSG00000004633.17	protein_coding	Chn2	1.63568e-29	-2.34056	9.19	9.71	10.29	1.04	1.47	1.79
ENSMUSG00000017309.11	protein_coding	Cd300lg	8.79174e-28	-3.00623	9.97	6.57	6.82	0.72	0.85	0.6
ENSMUSG00000042099.16	protein_coding	Kank3	1.03966e-27	-2.38705	13.03	10.36	13.15	1.71	2.04	1.56
ENSMUSG00000049103.14	protein_coding	Ccr2	2.98286e-27	-2.35914	118.28	80.58	65.3	14.83	12.9	11.12
ENSMUSG00000024665.8	protein_coding	Fads2	7.28605e-27	-2.55592	6.88	9.23	12.64	1.14	1.12	1.38
ENSMUSG00000021384.14	protein_coding	Susd3	6.29324e-24	-2.66056	12.88	13.99	15.58	2.49	1.09	1.59
ENSMUSG00000032656.14	protein_coding	March3	7.15497e-22	-2.94223	7.61	10.3	9.12	0.64	0.91	1.03
ENSMUSG00000047592.17	protein_coding	Nxpe5	2.57211e-21	-2.63274	3.65	3.38	4.72	0.5	0.4	0.5
ENSMUSG00000042978.11	protein_coding	Sbk1	3.14023e-21	-2.92179	2.12	2.73	3.42	0.22	0.21	0.36
ENSMUSG00000030737.17	protein_coding	Slco2b1	3.93902e-21	-3.0104	2.83	5.36	5.29	0.26	0.42	0.55
ENSMUSG00000048442.15	protein_coding	Smim5	1.57672e-20	-2.94522	8.6	12.34	8.86	0.85	1.07	0.93
ENSMUSG00000020773.11	protein_coding	Trim47	3.98812e-20	-2.35817	5	6.15	7.48	0.87	0.91	0.92
ENSMUSG00000037759.6	protein_coding	Ptger2	1.50796e-19	-2.4439	2.75	2.43	3.43	0.41	0.45	0.33
ENSMUSG00000067714.13	protein_coding	Lpar5	2.75429e-19	-2.64297	6.73	5.9	5.83	0.66	0.86	0.67
ENSMUSG00000096606.2	protein_coding	Tpbgl	2.64639e-18	-2.56676	3.42	3.87	3.2	0.6	0.46	0.27
ENSMUSG00000023800.15	protein_coding	Tiam2	7.5201e-17	-4.39148	1.77	1.94	2.37	0.01	0.14	0.09
ENSMUSG00000045730.4	protein_coding	Adrb2	7.58975e-15	-2.76754	2.17	2.68	2.56	0.25	0.3	0.25
ENSMUSG00000026069.15	protein_coding	Il1rl1	7.93259e-15	-2.49747	2.09	2.46	1.93	0.29	0.39	0.19
ENSMUSG00000031129.9	protein_coding	Slc9a9	9.95717e-15	-2.44294	3.21	2.29	2	0.4	0.28	0.32
ENSMUSG00000035064.17	protein_coding	Eef2k	1.76157e-14	-2.57256	2.69	3.3	3.14	0.17	0.52	0.46
ENSMUSG00000079445.3	protein_coding	B3gnt7	1.50532e-13	-2.49124	1.97	3.85	3.55	0.37	0.43	0.41
ENSMUSG00000022091.6	protein_coding	Sorbs3	1.74511e-13	-2.33584	2.91	2.49	2.32	0.55	0.31	0.27
ENSMUSG00000074743.4	protein_coding	Thbd	4.83835e-13	-3.0777	1.53	1.3	1.15	0.18	0.11	0.06
ENSMUSG00000118383.1	lncRNA	Gm50321	7.40874e-13	-2.49071	3.45	1.98	2.95	0.46	0.4	0.26
ENSMUSG00000117916.1	lncRNA	9630028I04Rik	8.54448e-13	-3.36344	1.76	1.79	2.27	0.2	0.15	0.07
ENSMUSG00000022123.9	protein_coding	Scel	4.05181e-12	-3.6285	1.3	1.43	1.7	0.07	0.13	0.06
ENSMUSG00000029410.11	protein_coding	Ppef2	5.55801e-12	-3.16615	2.68	2.57	2.56	0.26	0.24	0.14
ENSMUSG00000041220.10	protein_coding	Elovl6	5.65421e-12	-3.3813	1.02	0.81	1.39	0.06	0.08	0.07
ENSMUSG00000046456.14	protein_coding	Tmem150b	6.69054e-12	-2.63059	3.39	2.7	2.85	0.35	0.33	0.35
ENSMUSG00000092528.9	transcribed_unprocessed_pseudogene	Nlrp1c-ps	1.46824e-11	-2.78601	2.46	1.57	1.31	0.25	0.19	0.12
ENSMUSG00000028175.15	protein_coding	Depdc1a	1.96446e-11	-2.62459	1.91	1.67	1.54	0.2	0.26	0.14
ENSMUSG00000044156.14	protein_coding	Hepacam2	5.82855e-10	-2.66981	3.12	2.91	1.84	0.49	0.25	0.16
ENSMUSG00000074361.11	protein_coding	C5ar2	9.36344e-10	-2.6915	0.92	0.84	1.27	0.12	0.11	0.11
ENSMUSG00000033610.16	protein_coding	Pank1	1.81969e-09	-2.49775	1.2	1.03	1.64	0.13	0.2	0.16
ENSMUSG00000030711.16	protein_coding	Sult1a1	6.59727e-09	-2.85008	3.38	2.13	2.76	0.18	0.4	0.21
ENSMUSG00000100131.1	unprocessed_pseudogene	Gm28439	2.50363e-08	-8.29334	1.57	4.64	3.1	0	0	0
ENSMUSG00000020623.11	protein_coding	Map2k6	3.53254e-08	-3.54565	1.11	1.16	1.49	0.05	0.08	0.09
ENSMUSG00000032750.13	protein_coding	Gab3	1.31991e-07	-2.52188	1.19	1.29	1.38	0.14	0.14	0.18
ENSMUSG00000002289.16	protein_coding	Angptl4	1.9959e-07	-2.70368	1.18	1.61	1.78	0.03	0.26	0.18
ENSMUSG00000020988.9	protein_coding	L2hgdh	3.70212e-07	-2.72819	0.74	0.92	1.61	0.18	0.11	0.07
ENSMUSG00000106825.1	TEC	2510016D11Rik	5.92419e-07	-3.06886	2.51	2.23	2.39	0.19	0.31	0.09
ENSMUSG00000107761.1	TEC	2010008C14Rik	3.05295e-05	-2.35918	4.77	3.6	3.73	0.38	0.63	0.51
ENSMUSG00000035165.14	protein_coding	Kcne3	0.000136898	-2.51727	1.98	1.71	1.13	0.06	0.19	0.25
