# Supplementary material for: EccDNAs are apoptotic products with high innate immunostimulatory activity
Source: Nature. Author manuscript; Available in PMC 2022 Jul 19. (PMC9295135; doi:10.1038/s41586-021-04009-w)
Supplement: Supplemental Table 5 [file NIHMS1815429-supplement-Supplemental_Table_5.xlsx]

## Sheet: BMDM eccDNA vs mock - up
gene_id	gene_type	gene_name	adjusted_pvalue	log2FoldChange	FPKM
					mock_rep1	mock_rep2	mock_rep3	eccDNA_rep1	eccDNA_rep2	eccDNA_rep3
ENSMUSG00000002227.15	protein_coding	Mov10	0	3.32299	12.41	12.73	14.75	93.57	92.96	94.25
ENSMUSG00000002307.16	protein_coding	Daxx	0	4.05399	42.84	30.93	35.49	427.96	421.38	424.07
ENSMUSG00000016496.7	protein_coding	Cd274	0	4.12154	27.58	25.87	30.35	349.69	344.64	330.16
ENSMUSG00000017652.16	protein_coding	Cd40	0	5.76301	7.22	5.96	6.13	270.6	252.22	212.43
ENSMUSG00000018899.16	protein_coding	Irf1	0	3.12603	39.22	35.59	37.84	234.9	239.43	216.51
ENSMUSG00000021266.16	protein_coding	Wars	0	2.84453	19.83	19.56	19.32	98.53	99.93	97.64
ENSMUSG00000022901.13	protein_coding	Cd86	0	4.60489	5.1	4.34	5.37	93.89	83.93	75.22
ENSMUSG00000023341.15	polymorphic_pseudogene	Mx2	0	5.01464	7.33	5.55	5.89	117.43	156.64	152.18
ENSMUSG00000023961.16	protein_coding	Enpp4	0	5.00635	1.56	1.16	1.22	30.15	31.73	26.74
ENSMUSG00000024308.15	protein_coding	Tapbp	0	2.68886	191.3	187.44	211.61	890.17	871.82	913.4
ENSMUSG00000024338.15	protein_coding	Psmb8	0	2.98625	128.77	132.42	148.19	759.5	792.71	729.39
ENSMUSG00000024737.2	protein_coding	Slc15a3	0	2.59239	72.3	68.76	76.71	312.49	301.95	308.51
ENSMUSG00000025790.14	protein_coding	Slco3a1	0	5.39307	2.06	2.28	3.31	76.82	77.86	71.65
ENSMUSG00000026536.9	protein_coding	Ifi211	0	4.12113	55.9	53.38	69.6	765.84	765.25	658.9
ENSMUSG00000026896.14	protein_coding	Ifih1	0	3.80288	19.03	19.46	22.66	207.34	209.43	182.99
ENSMUSG00000027219.13	protein_coding	Slc28a2	0	4.10796	10.21	12.13	12.22	137.94	153.44	128.11
ENSMUSG00000028268.14	protein_coding	Gbp3	0	5.44504	12.98	11.08	13.5	401.93	407.96	339.03
ENSMUSG00000029009.17	protein_coding	Mthfr	0	3.40962	22.9	18.96	22.25	158.75	151.94	168.65
ENSMUSG00000029417.9	protein_coding	Cxcl9	0	8.37376	0.36	0.34	0.31	97.82	67.51	68.66
ENSMUSG00000029648.13	protein_coding	Flt1	0	4.7371	0.58	0.69	0.67	11.85	12.9	11.71
ENSMUSG00000029780.14	protein_coding	Nt5c3	0	3.72288	26.77	23.93	25.36	236.89	255.59	212.84
ENSMUSG00000029798.11	protein_coding	Herc6	0	4.12581	14.84	17.41	20.2	218.44	226.83	198.79
ENSMUSG00000030107.10	protein_coding	Usp18	0	4.92618	25.18	18.08	23.94	481.93	488.57	465.41
ENSMUSG00000031897.9	protein_coding	Psmb10	0	3.44231	80.62	85.84	84	635.42	639.93	636.34
ENSMUSG00000033487.14	protein_coding	Fndc3a	0	2.84036	24.83	24.1	27	127.72	128.85	125.47
ENSMUSG00000035561.5	protein_coding	Aldh1b1	0	3.7706	5.69	5.49	4.97	48.79	55.74	50.24
ENSMUSG00000035692.7	protein_coding	Isg15	0	5.75619	62.24	51.36	76.14	2470.6	2431.09	2311.79
ENSMUSG00000037321.17	protein_coding	Tap1	0	3.58652	34.18	32.22	40.3	297.69	302.3	303.39
ENSMUSG00000037731.5	protein_coding	Themis2	0	2.96571	61.83	52.38	52.88	300.4	313.88	302.74
ENSMUSG00000037997.12	protein_coding	Parp11	0	3.6077	13.03	10.78	12.35	101.48	106.82	101.38
ENSMUSG00000038058.14	protein_coding	Nod1	0	3.61389	5.1	4.3	4.09	39.59	37.85	38.47
ENSMUSG00000039236.18	protein_coding	Isg20	0	6.71894	6.63	5.86	7.54	500.87	509.27	467.41
ENSMUSG00000039531.8	protein_coding	Zup1	0	2.90652	19.29	19.02	18.64	102.4	103.62	93.98
ENSMUSG00000039899.5	protein_coding	Fgl2	0	6.30353	8.4	6.8	10.24	487.43	496.41	428.84
ENSMUSG00000040033.16	protein_coding	Stat2	0	3.63214	37.87	32.07	41.88	313.66	321.79	345.37
ENSMUSG00000040253.15	protein_coding	Gbp7	0	5.06804	6.03	4.8	6.15	134.57	143.3	122.26
ENSMUSG00000040296.15	protein_coding	Ddx58	0	3.41221	39.3	35.74	42.9	295.83	304.22	283.2
ENSMUSG00000041736.7	protein_coding	Tspo	0	2.65619	256.97	234.26	219.91	1021.51	1065.5	1061.02
ENSMUSG00000042350.13	protein_coding	Arel1	0	2.64644	14.01	14.02	15.25	61.4	62.79	66.29
ENSMUSG00000044703.5	protein_coding	Phf11a	0	6.24195	3.1	3.62	4.47	211.05	209.73	174.91
ENSMUSG00000046031.7	protein_coding	Calhm6	0	5.61715	5.79	4.11	5.37	166.83	186.01	171.74
ENSMUSG00000049734.9	protein_coding	Trex1	0	2.95956	66.24	60.32	68.88	360.59	361.38	346.51
ENSMUSG00000054676.15	protein_coding	1600014C10Rik	0	3.75824	10.36	9.44	10.09	92.53	97.93	93.33
ENSMUSG00000056116.18	protein_coding	H2-T22	0	3.26201	48.9	50.93	53.98	348.8	355.05	332.83
ENSMUSG00000058163.14	protein_coding	Gm5431	0	3.23385	19.14	18.2	20.93	130.64	135.05	119.8
ENSMUSG00000059089.4	protein_coding	Fcgr4	0	3.96846	17.26	19.87	21.11	212.08	231.35	198.07
ENSMUSG00000060519.11	protein_coding	Tor3a	0	3.46305	54.14	46.37	53.41	389.54	403.15	399.75
ENSMUSG00000060675.13	protein_coding	Plaat3	0	4.05095	4.72	5.31	4.36	58.36	56.86	52.5
ENSMUSG00000063268.12	protein_coding	Parp10	0	3.32155	18.7	16.27	19.88	125.76	128.91	130.83
ENSMUSG00000069793.12	protein_coding	Slfn9	0	4.18308	8.04	5.95	7.51	95.2	94.92	84.47
ENSMUSG00000070031.11	protein_coding	Sp140	0	3.58299	31.99	33.44	32.52	286.01	279.57	258.76
ENSMUSG00000078853.8	protein_coding	Igtp	0	4.21497	20.96	15.96	16.87	249.62	237.61	213.97
ENSMUSG00000078920.3	protein_coding	Ifi47	0	4.2077	35.81	27.59	31.67	413.02	433.14	388.68
ENSMUSG00000079197.10	protein_coding	Psme2	0	2.93179	146.88	137.01	149.14	794.1	772.22	754
ENSMUSG00000079363.7	protein_coding	Gbp4	0	9.11028	0.19	0.08	0.21	68.11	63.48	59.62
ENSMUSG00000090125.3	protein_coding	Pou3f1	0	5.29865	1.01	0.71	1.03	24.01	25.73	26.14
ENSMUSG00000111118.1	processed_pseudogene	Gm6545	0	6.79114	1.38	1.46	2.38	134.88	139.29	133.52
ENSMUSG00000115338.2	protein_coding	Pnp	0	3.47494	113.89	106.05	117.95	889.76	897.08	857.17
ENSMUSG00000035042.2	protein_coding	Ccl5	1.72788e-302	9.11304	10.09	8.91	9.39	4674.66	3503.74	2907.14
ENSMUSG00000039997.16	protein_coding	Ifi203	2.66381e-301	3.33218	52.07	47.79	56.4	375.5	393.76	337.75
ENSMUSG00000038507.6	protein_coding	Parp12	1.71436e-298	2.86613	40.6	38.46	44.96	212.68	215.44	207.54
ENSMUSG00000030275.6	protein_coding	Etnk1	9.63685e-297	2.61405	19.17	19.95	21.22	82.86	90.76	85.99
ENSMUSG00000026981.15	protein_coding	Il1rn	1.18178e-295	4.95364	17.07	15.5	17.56	446.8	351.25	292.91
ENSMUSG00000030966.13	protein_coding	Trim21	2.84105e-295	2.68289	16.4	16.2	16.8	76.92	73.43	72.57
ENSMUSG00000023249.15	protein_coding	Parp3	7.67903e-291	3.10394	10.35	10.08	9.96	65.15	59.89	58.63
ENSMUSG00000036067.12	protein_coding	Slc2a6	2.58705e-288	3.68076	19.65	17.2	17.97	185.28	160.47	148.4
ENSMUSG00000022180.7	protein_coding	Slc7a8	4.67617e-288	2.91596	20.18	19.72	19.54	114.22	102.09	98.81
ENSMUSG00000049502.17	protein_coding	Dtx3l	7.36441e-287	2.76664	28.6	26.05	29.86	138.14	136.48	129.86
ENSMUSG00000073555.1	protein_coding	Gm4951	1.72318e-286	4.87079	4.74	3.04	4.73	86.88	89.4	80.84
ENSMUSG00000022867.11	protein_coding	Usp25	4.29106e-286	2.38861	32.43	32.06	34.05	119.36	125.42	117.43
ENSMUSG00000069874.7	protein_coding	Irgm2	6.16812e-282	3.57006	21.86	16.71	18.29	161.28	165	148.91
ENSMUSG00000069893.10	protein_coding	9930111J21Rik1	8.35938e-282	2.51077	20.78	19.27	21.32	80.02	83.19	82.54
ENSMUSG00000021871.19	protein_coding	Gm49342	9.34622e-281	3.4648	53.32	50.14	52.16	384.85	455.26	367.7
ENSMUSG00000031639.12	protein_coding	Tlr3	7.66987e-278	3.50918	8.12	9.31	8.71	74.3	72.93	62.11
ENSMUSG00000070427.4	protein_coding	Il18bp	1.94176e-274	4.70689	5.05	5.59	7.15	121.16	109.83	96.23
ENSMUSG00000039699.14	protein_coding	Batf2	4.44032e-274	4.56118	3.58	2.85	2.84	54.1	49.39	50.06
ENSMUSG00000038213.7	protein_coding	Tapbpl	1.30226e-273	3.46887	10.05	9.45	10.63	85.19	78.23	71.26
ENSMUSG00000014599.10	protein_coding	Csf1	1.79776e-270	4.84201	1.14	1.14	0.73	19.69	21.22	19.52
ENSMUSG00000053007.9	protein_coding	Creb5	6.55549e-268	2.56206	6.71	6.37	6.53	28.15	26.98	26.2
ENSMUSG00000066152.11	protein_coding	Slc31a2	9.29943e-268	2.44276	41.1	37.85	41.78	153.36	153.09	154.71
ENSMUSG00000024789.13	protein_coding	Jak2	5.49014e-267	2.83926	10.35	10.9	11.55	56.71	56.71	51.56
ENSMUSG00000070348.5	protein_coding	Ccnd1	4.81798e-266	2.90735	14.85	16.93	18.08	86.09	88.94	88.33
ENSMUSG00000096727.3	protein_coding	Psmb9	1.0499e-262	3.09834	31.92	32.75	38.6	196.48	214.34	212.23
ENSMUSG00000023307.14	protein_coding	March5	2.86991e-262	2.75714	45.82	44.66	44.97	219.84	227.18	196.71
ENSMUSG00000012519.14	protein_coding	Mlkl	3.47291e-262	3.65521	12.43	11.89	15.11	123.38	117.94	108.02
ENSMUSG00000018796.13	protein_coding	Acsl1	1.58178e-260	3.50064	20.28	21.31	21.8	192.37	163.14	148.64
ENSMUSG00000035929.11	protein_coding	H2-Q4	1.11109e-259	3.06166	48.71	47.45	58.45	305.53	299.18	306.4
ENSMUSG00000063286.7	transcribed_unprocessed_pseudogene	Gm8995	1.21877e-256	2.77917	87.94	80.91	91.74	427.5	442.48	388.23
ENSMUSG00000071350.12	protein_coding	Setdb2	1.15175e-255	3.3446	6.76	5.83	5.67	42.38	46.43	41.46
ENSMUSG00000031712.10	protein_coding	Il15	3.49295e-254	3.71028	26.81	22.36	29.22	251.29	249.55	219.85
ENSMUSG00000027639.16	protein_coding	Samhd1	5.31988e-254	2.62883	217.07	227.02	251.75	1011.24	1044.76	972.7
ENSMUSG00000042726.14	protein_coding	Trafd1	8.38837e-254	2.35349	139.02	129.47	138.21	451.21	496.5	513.58
ENSMUSG00000006782.16	protein_coding	Cnp	3.55598e-253	2.43234	20.5	20.59	21.42	77.32	82.25	77.48
ENSMUSG00000033781.7	protein_coding	Asb13	9.40713e-253	3.11632	3.95	4.23	3.72	23.36	25.28	23.98
ENSMUSG00000036986.16	protein_coding	Pml	3.78442e-251	2.91125	16.74	14.18	15.11	75.35	79.69	88.49
ENSMUSG00000020476.14	protein_coding	Dbnl	5.4812e-249	2.41391	39.92	35.72	38.3	141.69	145.47	139.35
ENSMUSG00000024677.13	protein_coding	Ms4a6b	1.38549e-248	2.92777	39.05	39.57	47.27	217.25	227.82	229.01
ENSMUSG00000035208.16	protein_coding	Slfn8	6.90245e-247	3.06607	42.03	42.29	51.53	267.52	274.51	258.28
ENSMUSG00000046879.7	protein_coding	Irgm1	2.74151e-245	3.4033	64.22	54.16	63.4	483.49	465.3	394.24
ENSMUSG00000090222.2	unprocessed_pseudogene	Ifi203-ps	5.23391e-244	3.77109	4.05	3.48	4.36	36.95	41.77	35.47
ENSMUSG00000050565.16	protein_coding	Tor1aip2	7.88984e-243	2.35852	63.87	65.08	70.18	248.09	235.99	233.68
ENSMUSG00000040328.16	protein_coding	Olfr56	1.91161e-242	6.56228	0.74	0.4	0.49	40.19	39.44	28.41
ENSMUSG00000043953.12	protein_coding	Ccrl2	8.31441e-242	3.99074	12.02	10.74	14.54	153.03	139.07	125.05
ENSMUSG00000046718.8	protein_coding	Bst2	4.82183e-241	3.40428	193.4	194.07	251.99	1596.85	1567.96	1603.14
ENSMUSG00000074151.13	protein_coding	Nlrc5	7.56051e-241	2.93074	19.18	23.12	23.58	113.16	116.91	124.42
ENSMUSG00000045636.16	protein_coding	Mtus1	1.11279e-239	3.5068	2.93	3.19	3.6	25.88	28.04	23.76
ENSMUSG00000024339.12	protein_coding	Tap2	5.2694e-237	2.72332	28.14	29.08	33.16	144.67	136.54	138.57
ENSMUSG00000029366.10	protein_coding	Dck	9.4516e-235	2.52746	42.25	42.91	47.01	183.41	183.4	168.83
ENSMUSG00000073409.12	protein_coding	H2-Q6	5.40033e-234	4.30298	5.54	5.48	7.55	86.83	74.77	97.05
ENSMUSG00000082292.3	processed_pseudogene	Gm12250	5.67799e-234	4.19015	14.51	9.77	10.32	153.43	152.6	136.86
ENSMUSG00000091144.2	protein_coding	Phf11c	1.16856e-233	4.31028	0.9	0.88	1.15	13.86	13.7	13.45
ENSMUSG00000015947.10	protein_coding	Fcgr1	2.29535e-232	4.098	49.8	54.02	74.15	688.49	760.11	700.41
ENSMUSG00000037580.10	protein_coding	Gch1	3.62568e-232	2.59714	12.58	11.2	11.77	51.35	50.95	48.92
ENSMUSG00000026548.4	protein_coding	Slamf9	7.72831e-232	2.94485	51.73	41.52	49.78	257.57	264.25	252.57
ENSMUSG00000037921.15	protein_coding	Ddx60	3.16377e-231	3.99726	8.35	7.92	11.52	101.19	109.89	102.11
ENSMUSG00000026893.4	protein_coding	Gca	2.78785e-229	4.6672	4.37	3.05	4.34	79.67	66.72	62.18
ENSMUSG00000049401.10	protein_coding	Ogfr	8.10052e-229	2.4648	38.25	38.07	42.13	159.29	152.21	148.19
ENSMUSG00000047735.14	protein_coding	Samd9l	3.78454e-228	2.78335	47.68	48.51	54.5	251.41	257	223.74
ENSMUSG00000019082.18	protein_coding	Slc25a22	4.23057e-228	3.67598	16.57	11.89	15.74	123.23	132.31	142.83
ENSMUSG00000029474.7	protein_coding	Rnf34	1.04711e-225	3.28308	11.42	13.08	14.91	85.62	85.93	98.8
ENSMUSG00000037447.16	protein_coding	Arid5a	1.3263e-224	3.52466	4.4	4.04	4.37	35.27	37.58	30.91
ENSMUSG00000034422.14	protein_coding	Parp14	4.98655e-224	2.71193	53.62	49.9	57.59	266.97	244.58	233.07
ENSMUSG00000020134.13	protein_coding	Peli1	1.37975e-223	2.7246	14.91	14.78	14.75	72.47	71.57	62.4
ENSMUSG00000010358.13	protein_coding	Ifi35	9.14578e-222	3.06594	33.84	32	40.65	211.58	211.88	204.2
ENSMUSG00000033538.13	protein_coding	Casp4	1.36881e-220	3.31864	25.99	26.61	26.97	202.89	195.68	159.78
ENSMUSG00000029298.15	protein_coding	Gbp9	2.85655e-218	3.7934	7.66	9.11	11.36	91.84	95.27	87.94
ENSMUSG00000072109.11	lncRNA	A530040E14Rik	4.76039e-218	6.7275	0.82	0.45	0.6	45.71	44.11	48.2
ENSMUSG00000022216.17	protein_coding	Psme1	2.74813e-216	2.42305	122.56	125.49	129.81	495.62	489.43	440.27
ENSMUSG00000067212.8	protein_coding	H2-T23	1.64496e-215	2.65851	205.64	204.78	246.37	965.28	988.94	976.37
ENSMUSG00000031792.15	protein_coding	Usb1	2.14149e-215	2.95064	26.09	20.79	21.42	127.25	121.39	122.5
ENSMUSG00000048852.13	protein_coding	Gm12185	2.36565e-215	4.02889	0.81	0.84	0.83	10.08	9.73	8.64
ENSMUSG00000070034.13	protein_coding	Sp110	2.22736e-214	3.39283	27.84	29.24	37.87	229.69	240.51	232.54
ENSMUSG00000078606.8	protein_coding	Gm4070	2.86052e-214	2.81152	56.57	56.93	67.62	306.33	307.3	279.66
ENSMUSG00000029605.16	polymorphic_pseudogene	Oas1b	6.91816e-213	3.65308	5.52	4.42	5.41	40.56	47.96	47.52
ENSMUSG00000030745.9	protein_coding	Il21r	2.35345e-212	2.61399	17.52	14.54	15.47	67.13	68.45	68.89
ENSMUSG00000040483.15	protein_coding	Xaf1	1.39624e-209	3.5636	41.13	44.67	58.25	402.58	407.84	388.96
ENSMUSG00000047945.6	protein_coding	Marcksl1	2.57067e-207	3.82187	13.45	12.52	11.98	145.96	127.26	103.97
ENSMUSG00000054404.13	protein_coding	Slfn5	1.26611e-205	2.70302	76.3	78.17	93.28	384.69	380.88	367.92
ENSMUSG00000022906.15	protein_coding	Parp9	1.05422e-202	2.62898	39.45	36.59	44.55	179	176.23	169.58
ENSMUSG00000027580.17	protein_coding	Helz2	1.85513e-202	3.44143	11.23	9.69	13.56	82.16	84.61	96.25
ENSMUSG00000037995.15	protein_coding	Igsf9	1.12402e-201	4.56145	1.69	1.22	1.76	21.86	25.65	29.75
ENSMUSG00000070501.14	protein_coding	Ifi214	1.58912e-201	5.5934	0.48	0.41	0.65	15.46	18.48	18.43
ENSMUSG00000043263.13	protein_coding	Ifi209	1.53832e-200	4.00788	37.17	35.17	51.87	492.01	498.71	420.97
ENSMUSG00000094796.2	protein_coding	BC147527	1.39998e-198	5.32409	2.09	0.94	1.23	36.4	40.04	38.53
ENSMUSG00000052749.9	protein_coding	Trim30b	2.22818e-198	4.87795	0.96	0.61	0.66	16.28	16.21	13.58
ENSMUSG00000026657.17	protein_coding	Frmd4a	3.1807e-198	2.58945	12.06	10.24	11.82	45.11	47.63	51.81
ENSMUSG00000062232.14	protein_coding	Rapgef2	7.60189e-198	3.4456	5.14	5.36	6.09	49.28	39.49	38.51
ENSMUSG00000049488.14	protein_coding	Tmem67	2.27949e-197	3.02319	3.56	3.82	3.61	21.51	22.02	19.32
ENSMUSG00000053318.7	protein_coding	Slamf8	1.32537e-196	3.74548	7.77	9.61	9.54	96.51	84.61	73.52
ENSMUSG00000023206.16	protein_coding	Il15ra	2.32287e-195	4.63028	3.98	2.88	2.95	65.16	57.27	47.66
ENSMUSG00000045868.12	protein_coding	Gvin1	7.65475e-195	2.99217	37.04	37.88	46.59	230.88	239.98	210.15
ENSMUSG00000032175.11	protein_coding	Tyk2	4.32287e-194	2.36346	20.88	18.6	19.1	74.69	70	67.16
ENSMUSG00000027078.14	protein_coding	Ube2l6	3.27293e-193	3.00665	70.98	75	93.11	454.08	461.55	437.03
ENSMUSG00000057596.13	protein_coding	Trim30d	4.64087e-193	3.10752	19.63	21.67	26.28	137.95	140.86	130.47
ENSMUSG00000034118.15	protein_coding	Tpst1	1.81124e-192	2.79545	12.38	10.63	10.26	52.19	57.19	52.85
ENSMUSG00000032596.14	protein_coding	Uba7	4.74979e-192	2.85391	43.62	42.14	53.05	219.37	238.48	249.64
ENSMUSG00000000184.12	protein_coding	Ccnd2	1.27693e-190	4.71492	1.05	0.52	0.7	12.75	13.13	13.78
ENSMUSG00000021895.10	protein_coding	Arhgef3	7.58111e-189	2.57022	6.91	6.99	6.97	29.91	30.3	26.96
ENSMUSG00000039501.14	protein_coding	Znfx1	1.41631e-187	2.74769	78.63	74.11	94.11	373.74	379.91	412.46
ENSMUSG00000026088.15	protein_coding	Mitd1	7.33281e-187	2.91155	11.55	11.57	11.3	61.67	63.85	56.71
ENSMUSG00000027827.17	protein_coding	Kcnab1	2.05002e-185	5.41002	0.39	0.41	0.5	13.58	13.28	12.39
ENSMUSG00000028270.12	protein_coding	Gbp2	4.25657e-185	6.32902	16.57	17.03	23.7	1183.83	1165.49	919.7
ENSMUSG00000033813.15	protein_coding	Tcea1	5.31322e-185	2.32601	46.55	48.63	47.75	172.6	178	153.15
ENSMUSG00000038037.5	protein_coding	Socs1	6.38917e-183	4.73414	0.96	0.7	0.79	15.35	16.91	13.41
ENSMUSG00000052477.15	protein_coding	C130026I21Rik	2.9633e-181	4.43905	4.28	3.43	4.72	66.34	63.35	60.92
ENSMUSG00000024805.16	protein_coding	Pcgf5	8.80895e-179	2.59857	7.44	8.28	8.27	34.46	35.85	31.95
ENSMUSG00000079419.4	protein_coding	Ms4a6c	1.06388e-178	2.72367	115.84	120.79	144.81	583.67	628.77	562.77
ENSMUSG00000085295.7	lncRNA	4930430E12Rik	2.96632e-177	3.0487	19.15	20.01	23.88	119.21	121.74	126.85
ENSMUSG00000024079.4	protein_coding	Eif2ak2	1.92982e-176	2.38102	23.05	23.49	26.94	92.69	90.25	86.45
ENSMUSG00000009585.18	protein_coding	Apobec3	2.44529e-176	2.61814	41.83	34.33	41.79	176.61	168.57	164.16
ENSMUSG00000026946.9	protein_coding	Nmi	1.03126e-173	3.08581	18.61	19.56	20.98	125.9	125.1	102.81
ENSMUSG00000041135.15	protein_coding	Ripk2	2.39488e-173	2.69267	7.84	7.26	7.13	35.15	34.97	30.96
ENSMUSG00000026875.14	protein_coding	Traf1	1.33254e-171	3.17369	11.36	10.86	13.74	84.42	72.45	71.69
ENSMUSG00000058927.6	protein_coding	Gm10053	1.72781e-171	2.52101	41.09	41.01	39.95	174.33	169.17	149.36
ENSMUSG00000032690.16	protein_coding	Oas2	4.64565e-171	2.49794	32.98	31.69	38.9	129.79	138.51	144.22
ENSMUSG00000027669.14	protein_coding	Gnb4	6.82776e-170	2.8612	7.61	7.9	9.03	38.84	45.62	40.84
ENSMUSG00000020707.6	protein_coding	Rnf135	7.45405e-170	2.57072	10.46	10.19	10.93	44.64	46.16	41.21
ENSMUSG00000033581.17	protein_coding	Igf2bp2	4.47021e-169	2.5905	20.8	19.28	19.45	86.74	90.51	74.87
ENSMUSG00000045322.10	protein_coding	Tlr9	2.87384e-164	3.39003	18.7	16.62	22.66	127.64	132.38	168.39
ENSMUSG00000030921.17	protein_coding	Trim30a	1.54421e-163	2.8075	50.33	52.78	63.89	285.72	287.12	250.42
ENSMUSG00000002602.16	protein_coding	Axl	1.88235e-163	2.56561	56.48	59.55	69.72	269.56	237.56	267.75
ENSMUSG00000112627.1	lncRNA	4933412E12Rik	2.76886e-163	3.72572	2.66	3.33	3.74	28.38	32.92	29.57
ENSMUSG00000034438.16	protein_coding	Gbp8	3.41625e-163	4.06531	1.12	1.52	1.9	17.48	18.31	17.95
ENSMUSG00000042901.10	protein_coding	Aida	1.23475e-162	2.62944	42.67	37.89	40.86	181.45	192.78	155.2
ENSMUSG00000090272.9	protein_coding	Mndal	1.28266e-162	3.17275	85.79	94.06	116.08	642.28	681.1	556.79
ENSMUSG00000099974.1	protein_coding	Bcl2a1d	1.36046e-161	3.88104	6.76	6.53	6.13	77.11	65.98	58.83
ENSMUSG00000042719.17	protein_coding	Naa25	7.76882e-161	2.51081	8.14	7.89	9.71	33.25	34.15	35.91
ENSMUSG00000076441.9	protein_coding	Ass1	2.87948e-159	3.14158	45.89	33.56	39.6	275.99	226.83	236.93
ENSMUSG00000044350.14	protein_coding	Lacc1	5.72669e-159	2.41483	33.22	33.1	31.15	124.21	132.64	108.65
ENSMUSG00000063800.5	protein_coding	Prpf38a	1.12987e-158	2.52494	14.54	15.93	15.42	63.96	64.81	57.18
ENSMUSG00000017830.15	protein_coding	Dhx58	3.89925e-158	2.95154	26.67	25.72	34.83	151.76	158.26	166.36
ENSMUSG00000073489.6	protein_coding	Ifi204	1.13287e-156	3.0485	114.52	116.01	151.04	784.23	770.48	669.79
ENSMUSG00000034575.13	protein_coding	Tent4a	2.77901e-152	2.50868	8.59	6.73	7.77	30.26	30.34	31.84
ENSMUSG00000041571.9	protein_coding	Selenow	8.76405e-152	2.9448	24.04	26.17	31.45	135.86	148.11	159.52
ENSMUSG00000052776.10	protein_coding	Oas1a	1.7739e-151	2.86037	69.55	72.16	94.41	399.35	409.09	397.86
ENSMUSG00000001123.15	protein_coding	Lgals9	2.02816e-150	3.08653	67.86	78.1	96.34	508.83	499.91	444.87
ENSMUSG00000074874.10	protein_coding	Ctla2b	9.80583e-150	2.98835	25.55	25.33	31.21	159.6	164.16	135.29
ENSMUSG00000026482.13	protein_coding	Rgl1	2.00067e-148	3.18327	3.22	4.06	4.79	26.59	25.27	25.58
ENSMUSG00000025492.6	protein_coding	Ifitm3	1.5621e-147	2.90355	403.16	408.93	550.95	2392.68	2424.46	2373.25
ENSMUSG00000028480.14	protein_coding	Glipr2	3.1259e-147	5.02934	0.92	0.83	0.57	19.65	18.89	14.51
ENSMUSG00000030560.17	protein_coding	Ctsc	6.53636e-147	2.73418	96.77	93.56	92.93	499.57	455.9	369.59
ENSMUSG00000040584.8	protein_coding	Abcb1a	2.90069e-145	4.26025	0.62	0.35	0.6	6.85	7.29	6.97
ENSMUSG00000029392.12	protein_coding	Rilpl1	3.25038e-144	2.90999	3.58	4.54	3.88	21.18	21.86	20.64
ENSMUSG00000037405.8	protein_coding	Icam1	2.63716e-143	2.80864	45.12	43.77	39.69	243.08	209.81	179.76
ENSMUSG00000018986.10	protein_coding	Slfn3	5.80621e-143	2.98225	6.02	4.98	6.85	32.81	32.74	33.81
ENSMUSG00000027641.13	protein_coding	Rbl1	3.5615e-142	2.3612	7.12	6.52	6.96	25.76	26.13	22.6
ENSMUSG00000023903.8	protein_coding	Mmp25	5.57683e-142	5.75668	0.21	0.13	0.15	6.84	5.57	6.15
ENSMUSG00000044468.14	protein_coding	Tent5c	6.81529e-140	2.98455	6.24	5.75	8.16	38.64	35.86	38.03
ENSMUSG00000026031.15	protein_coding	Cflar	4.97705e-139	2.37426	40.96	34.72	39.14	153.85	135.47	129.28
ENSMUSG00000078922.9	protein_coding	Tgtp1	8.39756e-138	9.46361	0.11	0.08	0.07	53.78	46.37	32.08
ENSMUSG00000033880.11	protein_coding	Lgals3bp	1.38304e-137	2.43714	266.29	283.07	347.8	1139.61	1136.79	1149.03
ENSMUSG00000054203.7	protein_coding	Ifi205	1.80801e-137	8.03827	3.07	1.49	2.85	522.54	485.68	375.67
ENSMUSG00000025324.8	protein_coding	Atp10a	4.92254e-137	3.38476	0.95	1.21	1.44	8.69	9.36	8.55
ENSMUSG00000052485.7	protein_coding	Tmem171	8.52258e-137	3.4765	5.11	4.42	4.92	41.85	38.08	33.48
ENSMUSG00000075010.5	lncRNA	AW112010	1.4653e-136	6.15397	9.32	9.7	12.5	631.13	567.52	389.4
ENSMUSG00000018930.3	protein_coding	Ccl4	1.2271e-135	2.89176	116.72	90.01	104.73	590.98	566.74	468.65
ENSMUSG00000026421.14	protein_coding	Csrp1	1.41815e-135	2.37734	44.72	41.03	41.98	173.08	154.45	139.25
ENSMUSG00000060550.16	protein_coding	H2-Q7	1.47388e-135	3.57774	9.35	8.23	12	78.12	72.22	99.49
ENSMUSG00000032724.5	protein_coding	Abtb2	4.23701e-134	5.04508	0.22	0.18	0.23	4.92	4.97	4.8
ENSMUSG00000027253.15	protein_coding	Lrp4	4.57252e-134	2.32926	1.75	1.75	1.68	6.24	5.96	6.11
ENSMUSG00000066861.14	protein_coding	Oas1g	2.04532e-133	3.27376	34.51	35.99	52.58	272.94	281.01	287.01
ENSMUSG00000022014.15	protein_coding	Epsti1	2.72039e-133	2.91219	37.29	45.12	54.23	244.65	252.46	228.51
ENSMUSG00000032715.9	protein_coding	Trib3	1.29555e-131	2.62202	15.04	15.45	19.1	65.72	71.25	78.2
ENSMUSG00000062082.16	protein_coding	Cd200r4	1.67685e-131	2.56352	29.62	34.87	36.32	140.78	153.64	125.33
ENSMUSG00000028362.2	protein_coding	Tnfsf8	1.06137e-130	5.39288	0.27	0.17	0.18	5.53	6.13	6.48
ENSMUSG00000078349.3	lncRNA	AW011738	1.43596e-130	4.09587	0.73	0.65	0.72	8.56	7.83	8.98
ENSMUSG00000074342.3	protein_coding	I830077J02Rik	1.44966e-129	3.40923	3.01	2.7	2.06	18.05	21.56	18.32
ENSMUSG00000029490.4	protein_coding	Mfsd7a	1.96118e-129	2.57216	6.43	7.28	7.62	30.81	31.58	27.01
ENSMUSG00000090231.10	protein_coding	Cfb	2.04066e-127	8.20977	0.32	0.54	0.72	128.89	115.18	89.29
ENSMUSG00000078921.3	protein_coding	Tgtp2	2.48887e-126	6.01962	8.85	4.95	6.61	323.58	333.99	282.35
ENSMUSG00000050395.8	protein_coding	Tnfsf15	2.70345e-125	5.44956	0.22	0.16	0.26	7.02	6.61	6.32
ENSMUSG00000043323.17	protein_coding	Fbrsl1	1.27771e-123	2.44429	8.97	7.73	8.85	29.46	31.48	37.08
ENSMUSG00000024238.15	protein_coding	Zeb1	8.92912e-118	2.83881	1.6	1.56	1.63	8.12	7.63	8.51
ENSMUSG00000074896.3	protein_coding	Ifit3	2.37012e-117	5.46244	112.78	62.84	97.03	2766.38	2912.88	2823.1
ENSMUSG00000006411.12	protein_coding	Nectin4	2.21588e-116	2.65945	5.6	4.79	6.21	22.53	23.86	27.63
ENSMUSG00000001156.9	protein_coding	Mxd1	9.45688e-116	3.23012	6.21	4.16	4.71	37.68	32.99	28.97
ENSMUSG00000070327.14	protein_coding	Rnf213	1.02161e-115	2.93773	96.9	104.47	146.46	634.07	610.27	633.96
ENSMUSG00000033355.6	protein_coding	Rtp4	1.23471e-115	2.47737	94.1	95.59	113.35	429.27	414.44	345.25
ENSMUSG00000022035.6	protein_coding	Ccdc25	2.71788e-114	2.40889	8.42	7.35	7.57	29.11	31.46	26.62
ENSMUSG00000045932.12	protein_coding	Ifit2	3.46025e-111	5.61625	62.07	35.02	55.84	1916.26	1823.04	1593.08
ENSMUSG00000022587.14	protein_coding	Ly6e	4.78242e-111	2.7088	632.24	629.97	887.69	3127.49	3305.11	3494.73
ENSMUSG00000003617.16	protein_coding	Cp	2.9489e-110	2.86085	6.02	4.55	4.57	25.94	28.36	22.71
ENSMUSG00000055994.15	protein_coding	Nod2	3.12182e-108	2.67775	1.7	1.5	1.45	7.38	6.64	6.95
ENSMUSG00000036381.13	protein_coding	P2ry14	3.15481e-108	2.44635	12.19	13.37	16.15	49.87	53.98	56.5
ENSMUSG00000023045.13	protein_coding	Soat2	1.84018e-107	2.90335	2.36	2.88	2.62	12.88	13.48	15.25
ENSMUSG00000021614.16	protein_coding	Vcan	5.64029e-107	4.70619	0.22	0.29	0.24	5.68	4.81	3.47
ENSMUSG00000026222.16	protein_coding	Sp100	1.01878e-106	2.68519	90.75	99.05	131.37	502.48	498.43	456.7
ENSMUSG00000062488.9	protein_coding	Ifit3b	5.84594e-106	6.39203	17.02	8.22	12.52	727.73	788.86	744.31
ENSMUSG00000078153.3	protein_coding	Psme2b	3.52964e-105	2.51697	25.43	23.75	28.5	108.95	112.38	92.36
ENSMUSG00000097194.2	lncRNA	9330175E14Rik	7.02883e-105	2.8644	2.06	1.88	2.41	10.32	11.57	10.65
ENSMUSG00000006930.15	protein_coding	Hap1	2.66986e-104	4.47043	0.68	0.4	0.5	7.01	8.77	8.01
ENSMUSG00000034959.8	protein_coding	Rubcnl	6.39882e-103	2.34758	4.86	4.24	4.41	14.87	16.03	17.54
ENSMUSG00000066456.14	protein_coding	Hmgn3	8.37614e-103	2.37723	27.3	29.95	26.06	102.64	112.56	89.61
ENSMUSG00000050578.10	protein_coding	Mmp13	9.83924e-103	2.46157	15.89	12.26	11.95	49.85	56.76	49.08
ENSMUSG00000059108.4	protein_coding	Ifitm6	9.94454e-103	3.85102	3.16	3.7	3.64	33.8	38.89	34.92
ENSMUSG00000047067.7	protein_coding	Dusp28	6.26469e-102	3.19862	3.77	3.35	2.71	20.7	22.78	20.15
ENSMUSG00000106990.1	TEC	Gm42547	2.91455e-101	2.66896	2.5	2.49	2.6	11.65	12.52	9.89
ENSMUSG00000040987.15	protein_coding	Mill2	3.86873e-100	2.86201	2.88	2.98	3.79	15.76	15.09	18.86
ENSMUSG00000052631.15	protein_coding	Sh2d6	1.13417e-99	4.81592	1.12	0.62	1.49	17.7	21.7	24.3
ENSMUSG00000068245.14	protein_coding	Phf11d	1.55037e-99	4.79874	18.01	21.64	28.86	483.11	471.71	401.52
ENSMUSG00000078763.2	protein_coding	Slfn1	1.05225e-97	5.3998	4.39	4.34	7.12	150.15	160.93	167.43
ENSMUSG00000069844.12	protein_coding	Sco1	6.21134e-97	2.54879	3.89	4.09	3.95	16.47	18.14	14.63
ENSMUSG00000027555.8	protein_coding	Car13	3.76447e-96	2.44547	12.57	11.61	13.56	53.41	50.36	41.1
ENSMUSG00000073902.5	unprocessed_pseudogene	Gm1966	1.02177e-95	4.23941	0.33	0.32	0.55	4.18	5.26	6.66
ENSMUSG00000066677.12	protein_coding	Ifi208	1.69302e-95	5.94989	3.92	1.93	3.68	138.11	146.53	135.81
ENSMUSG00000091649.3	protein_coding	Phf11b	1.01062e-92	5.20401	18.58	18.26	28.93	605.89	611.48	509.43
ENSMUSG00000000247.11	protein_coding	Lhx2	1.79821e-92	7.78877	0.08	0.08	0.04	10.74	11.53	10.68
ENSMUSG00000039232.12	protein_coding	Stx11	1.6032e-91	2.53321	5.5	4.47	4.79	21.72	21.02	17.41
ENSMUSG00000044701.5	protein_coding	Il27	2.51186e-91	5.70502	0.59	0.82	0.25	23.38	20.09	18.73
ENSMUSG00000062310.7	protein_coding	Glrp1	5.82446e-90	3.39138	1.9	1.56	1.98	14.7	14.27	11.31
ENSMUSG00000033213.16	protein_coding	AA467197	1.66307e-89	6.64687	3.81	3.07	2.07	268.09	209.93	161.01
ENSMUSG00000067297.5	protein_coding	Ifit1bl2	2.06544e-89	4.32208	0.22	0.35	0.36	4.26	4.75	4.31
ENSMUSG00000017057.9	protein_coding	Il13ra1	2.2015e-89	3.06089	4.25	4.56	3.52	27.09	27.06	18.46
ENSMUSG00000047798.15	protein_coding	Cd300lf	2.44559e-89	3.69145	1.56	1.6	2.58	17.6	14.94	19.85
ENSMUSG00000028773.8	protein_coding	Fabp3	2.58628e-89	3.42121	4.08	4.53	5.36	38.66	37.47	30.26
ENSMUSG00000021758.14	protein_coding	Ddx4	3.57334e-89	4.72035	0.3	0.27	0.36	6.14	6.38	4.83
ENSMUSG00000079491.9	polymorphic_pseudogene	H2-T10	6.03501e-89	2.70505	2.34	2.56	2.47	10.78	11.76	11.47
ENSMUSG00000068417.8	protein_coding	Pnp2	2.51544e-88	3.40772	2.99	2.25	2.4	18.09	22.1	16.97
ENSMUSG00000025408.15	protein_coding	Ddit3	2.93882e-85	2.33906	66.75	72.16	95.3	270.71	274.93	292.14
ENSMUSG00000041827.15	protein_coding	Oasl1	9.68172e-85	6.28271	11.98	5.5	9.21	559.58	452.59	473.63
ENSMUSG00000037849.8	protein_coding	Ifi206	1.0211e-84	5.10886	7.74	6.8	11.82	221.96	217.64	210.47
ENSMUSG00000031257.14	protein_coding	Nox1	3.35236e-84	3.64581	0.69	0.78	1.14	8.2	7.16	7.88
ENSMUSG00000024401.14	protein_coding	Tnf	1.17294e-83	2.49128	23.11	22.04	23.79	107.82	91.7	73.97
ENSMUSG00000104713.4	protein_coding	Gbp6	5.00942e-83	6.3158	2.22	2.13	3.99	171.75	155.15	149.23
ENSMUSG00000032815.16	protein_coding	Fanca	4.33346e-82	3.05066	1.94	2.41	2.43	14.5	13.05	12.33
ENSMUSG00000062960.10	protein_coding	Kdr	4.59865e-81	5.83137	1.08	1.05	1.86	56.44	47.68	58.58
ENSMUSG00000024164.15	protein_coding	C3	4.99063e-80	4.76861	39.11	35.62	58.54	924.2	777.78	897.44
ENSMUSG00000035279.8	protein_coding	Ssc5d	5.80043e-79	3.44953	0.45	0.44	0.51	4.04	3.42	3.45
ENSMUSG00000030187.15	protein_coding	Klra2	2.54537e-78	2.8924	2.16	1.75	2.02	10.06	10.75	10.25
ENSMUSG00000079339.7	protein_coding	Ifit1bl1	3.10318e-77	8.45323	3.8	2.03	1.4	684.76	655.78	486.42
ENSMUSG00000016529.5	protein_coding	Il10	1.26234e-73	3.68887	1.98	1.41	2.19	15.13	20.64	15.14
ENSMUSG00000027514.14	protein_coding	Zbp1	1.94034e-70	4.6254	27.14	27.79	44.57	576.44	619.98	561.05
ENSMUSG00000025279.7	protein_coding	Dnase1l3	1.9572e-70	8.3006	0.04	0.02	0.02	7.91	5.58	5.47
ENSMUSG00000089844.7	protein_coding	A530032D15Rik	6.86038e-70	4.14177	1.11	1.13	0.97	14.23	12.16	13.77
ENSMUSG00000019990.15	protein_coding	Pde7b	2.24915e-69	3.02342	1.85	2.91	3.45	13.82	16.87	16.77
ENSMUSG00000053846.5	protein_coding	Lipg	3.24071e-69	9.83544	0.04	0.01	0.02	15.09	16.28	13.25
ENSMUSG00000015222.18	protein_coding	Map2	1.71436e-68	3.23521	0.56	0.73	0.74	4.23	5.26	4.22
ENSMUSG00000068246.6	protein_coding	Apol9b	3.55166e-68	7.60092	0.22	0.81	0.81	85.18	86.24	87.21
ENSMUSG00000057346.12	protein_coding	Apol9a	4.50128e-68	8.35448	0.03	0.19	0.1	26.66	20.17	23.34
ENSMUSG00000035852.11	protein_coding	Misp	8.76932e-68	4.6974	0.3	0.33	0.44	6.84	5.73	6.86
ENSMUSG00000097006.7	lncRNA	9530082P21Rik	2.80438e-67	2.94786	1.24	1.27	1.81	8.2	7.36	8.15
ENSMUSG00000035385.5	protein_coding	Ccl2	1.43218e-65	3.96874	4.54	3.12	4.5	59.5	44.91	30.84
ENSMUSG00000097572.2	lncRNA	Gm26797	1.70324e-64	3.52307	0.83	1.18	1.86	10.08	10.28	11.39
ENSMUSG00000024675.19	protein_coding	Ms4a4c	2.39069e-63	7.0716	9.54	11.54	22.59	1487.74	1516.51	1256.23
ENSMUSG00000062007.13	protein_coding	Hsh2d	1.39876e-61	6.16426	0.14	0.12	0.15	6.05	7.53	7.2
ENSMUSG00000028885.8	protein_coding	Smpdl3b	1.40076e-61	3.03204	2.71	2.16	2.32	17.61	12.18	11.96
ENSMUSG00000108732.1	TEC	2310043P16Rik	9.86269e-58	2.51513	0.86	1.04	1.08	3.72	4.24	4.14
ENSMUSG00000026104.14	protein_coding	Stat1	1.018e-57	3.52095	73.57	79.51	115.28	722.77	738.87	721.9
ENSMUSG00000095366.2	lncRNA	Gm21860	5.02126e-57	3.23063	5.12	2.64	5.08	28.26	26.99	29.57
ENSMUSG00000034459.8	protein_coding	Ifit1	5.7325e-57	4.79681	42.91	21.76	28.93	667.79	645.87	552.63
ENSMUSG00000000204.16	protein_coding	Slfn4	1.47831e-56	6.86504	1.08	1.83	3.09	152.64	176.16	179.4
ENSMUSG00000020638.8	protein_coding	Cmpk2	1.8708e-56	6.46646	43.91	20.06	20.55	1844.82	1903.63	1673.28
ENSMUSG00000066363.12	protein_coding	Serpina3f	4.09405e-56	7.23635	0.14	0.05	0.04	9.11	9.11	6.35
ENSMUSG00000020357.3	protein_coding	Flt4	6.31137e-56	5.93063	0.04	0.03	0.04	1.66	1.42	1.67
ENSMUSG00000117239.1	transcribed_processed_pseudogene	Gpr31c	3.15766e-55	2.66646	1.42	2.39	2.15	8.49	10.26	8.12
ENSMUSG00000070883.3	protein_coding	Ccdc173	4.27934e-55	3.36413	0.73	1.07	0.99	7.46	6.84	6.25
ENSMUSG00000000386.16	polymorphic_pseudogene	Mx1	7.97712e-55	6.08939	24.83	9.42	15.8	835.63	862.97	771.73
ENSMUSG00000097960.1	lncRNA	A330074K22Rik	6.67419e-53	3.92586	0.34	0.43	0.35	3.84	3.4	4.93
ENSMUSG00000071068.7	protein_coding	Treml2	3.11535e-52	5.39325	0.07	0.16	0.09	3.26	3.08	2.77
ENSMUSG00000105504.4	protein_coding	Gbp5	6.33834e-52	6.76924	4.91	2.2	2.06	256.45	256.21	214.11
ENSMUSG00000068129.5	protein_coding	Cst7	8.27259e-52	6.12037	0.43	0.33	0.22	22.12	16.45	10.05
ENSMUSG00000025498.15	protein_coding	Irf7	1.24356e-51	4.92567	61.65	55.79	107.8	1609.84	1625.53	1640
ENSMUSG00000030156.5	protein_coding	Cd69	3.21206e-50	7.15048	2.42	0.82	1.19	163.35	166.73	130.18
ENSMUSG00000053113.3	protein_coding	Socs3	4.50982e-50	2.70565	1.53	1.34	1.83	8	7.75	5.99
ENSMUSG00000085977.1	processed_pseudogene	Gm5970	8.34917e-50	4.69018	0.44	0.22	0.51	7.52	7.13	6.83
ENSMUSG00000057135.12	protein_coding	Scimp	3.64601e-49	5.7754	0.34	0.32	0.16	13.02	9.72	9.33
ENSMUSG00000041481.17	protein_coding	Serpina3g	6.98623e-48	8.95253	0.16	0.15	0	39.72	36.78	25.77
ENSMUSG00000015377.10	protein_coding	Dennd6b	4.11872e-47	2.45102	1.24	1.45	1.36	4.61	4.96	6.17
ENSMUSG00000078616.2	protein_coding	Trim30c	1.06369e-46	5.78721	2.5	0.92	1.34	67.99	64.41	57.75
ENSMUSG00000082154.1	processed_pseudogene	Gm16464	6.87949e-46	3.47016	0.86	1.45	1.2	10.47	8.22	9.53
ENSMUSG00000097534.3	lncRNA	Gm16675	1.0855e-45	3.12558	1.05	1.5	1.85	7.44	10.46	9.56
ENSMUSG00000054072.12	protein_coding	Iigp1	1.95985e-45	7.54136	3.26	0.88	1.61	273.14	276.4	234.04
ENSMUSG00000068735.14	protein_coding	Trp53i11	6.25426e-45	5.84608	0.14	0.08	0.08	4.86	3.7	3.2
ENSMUSG00000038668.14	protein_coding	Lpar1	1.05451e-43	3.43666	0.35	0.43	0.26	2.86	2.91	2.28
ENSMUSG00000086213.2	lncRNA	A330040F15Rik	1.71451e-43	6.39549	0.06	0.05	0.18	4.92	6.12	6.95
ENSMUSG00000049608.8	protein_coding	Gpr55	8.91178e-43	5.95884	0.05	0.05	0.04	2.78	1.88	1.99
ENSMUSG00000090881.3	unprocessed_pseudogene	Phf11	9.52029e-43	4.52086	0.88	0.83	0.97	14.53	15.46	14
ENSMUSG00000020641.16	protein_coding	Rsad2	1.07581e-42	6.53319	61.48	22.72	28.48	2761.7	2638.66	2231.62
ENSMUSG00000038729.24	protein_coding	Pakap	1.20855e-42	2.41058	0.62	0.62	0.89	2.81	2.65	2.61
ENSMUSG00000020902.12	protein_coding	Ntn1	1.63408e-42	4.06849	0.12	0.06	0.12	1.23	1.08	1.34
ENSMUSG00000073491.11	protein_coding	Ifi213	2.04358e-42	4.55529	14.69	16.21	28.81	331.39	345.99	338.96
ENSMUSG00000082229.1	protein_coding	Nap1l2	1.00292e-40	2.49915	0.96	0.99	1.05	4.28	4.02	3.84
ENSMUSG00000019817.18	protein_coding	Plagl1	1.4653e-40	3.51477	0.41	0.39	0.5	3.95	3.16	3.47
ENSMUSG00000022099.17	protein_coding	Dmtn	1.80253e-40	3.9977	0.15	0.29	0.24	2.59	2.91	2.37
ENSMUSG00000102037.1	protein_coding	Bcl2a1a	1.49193e-39	4.07641	1.01	1.06	1.5	20.25	11.83	11.36
ENSMUSG00000024245.4	protein_coding	Tmem178	7.57142e-39	2.60031	1.31	1.32	1.42	6.14	6.2	5.21
ENSMUSG00000033470.12	protein_coding	Cysltr2	8.10802e-39	3.43033	0.75	0.79	1.18	7.76	5.96	7.23
ENSMUSG00000063234.5	protein_coding	Gpr84	2.47388e-38	3.05279	2.94	2.54	2.07	21.38	12.41	11.08
ENSMUSG00000114761.1	lncRNA	Gm47242	3.1429e-38	6.80079	0.41	0.24	0.49	27.11	27.77	38.55
ENSMUSG00000073144.4	lncRNA	4930599N23Rik	3.90256e-38	3.75198	0.66	0.94	1.06	7.39	9.06	9.48
ENSMUSG00000022126.6	protein_coding	Acod1	1.93189e-37	7.56338	3.9	1.3	1.87	475.21	289.68	224.22
ENSMUSG00000030930.14	protein_coding	Chst15	1.77653e-36	2.99287	0.25	0.25	0.43	1.74	1.67	1.87
ENSMUSG00000002797.9	protein_coding	Ggct	3.13978e-36	2.34841	4.91	3.26	4.33	16.05	14.69	14.29
ENSMUSG00000046687.6	processed_pseudogene	Gm5424	3.71512e-36	2.94741	1.84	1.6	1.73	11.79	9.32	7.26
ENSMUSG00000030102.11	protein_coding	Itpr1	1.58037e-35	3.05552	4.41	4.89	7.32	30.88	32.89	35.56
ENSMUSG00000022747.17	protein_coding	St3gal6	1.77719e-35	3.52163	0.4	0.47	0.69	3.45	4.77	4.29
ENSMUSG00000020027.18	protein_coding	Socs2	2.33908e-35	4.31834	0.4	0.13	0.16	2.52	3.29	2.97
ENSMUSG00000053835.17	protein_coding	H2-T24	5.66658e-35	2.95114	19.18	25.27	33.55	142.95	148.82	142.77
ENSMUSG00000039783.15	protein_coding	Kmo	3.24566e-34	3.95156	0.23	0.25	0.1	2.33	2.38	1.89
ENSMUSG00000035373.2	protein_coding	Ccl7	4.32502e-34	3.62038	1.37	1.39	1.42	15.65	13.06	8.49
ENSMUSG00000035352.3	protein_coding	Ccl12	1.28694e-33	8.27341	0.34	0.12	0.12	52.45	51.83	31.1
ENSMUSG00000034156.16	protein_coding	Tspoap1	7.51798e-33	2.79404	0.51	0.42	0.81	2.72	2.95	2.89
ENSMUSG00000030149.15	protein_coding	Klrk1	8.71123e-33	6.561	0.3	0.91	1.23	58.89	60.1	50.5
ENSMUSG00000029862.16	protein_coding	Clcn1	1.43323e-32	3.99021	0.09	0.14	0.22	1.74	1.82	1.56
ENSMUSG00000029561.17	protein_coding	Oasl2	1.69953e-32	2.96491	100.22	117.44	172.31	707.65	730.43	749.07
ENSMUSG00000025165.12	protein_coding	Sectm1a	2.73286e-32	6.80276	0.03	0.31	0.12	10.34	10.75	9.11
ENSMUSG00000033847.15	protein_coding	Pla2g4c	7.86476e-32	5.06045	0.09	0.05	0.06	1.72	1.68	1.45
ENSMUSG00000020826.9	protein_coding	Nos2	7.28007e-31	10.9736	0.01	0	0.07	32.43	19.9	18.08
ENSMUSG00000040428.19	protein_coding	Plekha4	1.19564e-30	3.66817	0.27	0.44	0.35	4.51	2.61	2.75
ENSMUSG00000074813.14	lncRNA	Morrbid	2.48226e-30	2.37856	3.89	2.88	2.12	11.69	10.59	10.59
ENSMUSG00000073631.2	lncRNA	Gm10553	3.29475e-30	6.10604	0.15	0.08	0	4.9	4.4	4.17
ENSMUSG00000039304.11	protein_coding	Tnfsf10	3.71892e-30	6.41789	1.26	0.35	0.46	45.47	47.51	38.59
ENSMUSG00000084846.1	lncRNA	A730011C13Rik	6.3426e-30	3.51613	0.31	0.3	0.51	3.23	2.81	3.19
ENSMUSG00000055413.12	polymorphic_pseudogene	H2-Q5	8.71535e-30	2.81047	3.41	3.15	6.86	19.97	19.58	27.57
ENSMUSG00000023959.10	protein_coding	Clic5	1.54534e-29	6.75845	0.07	0.07	0.11	9.72	7.48	2.93
ENSMUSG00000028037.13	protein_coding	Ifi44	5.07351e-29	5.36794	6.1	8.18	17.23	321.81	328.74	316.99
ENSMUSG00000055110.8	lncRNA	A630012P03Rik	1.05462e-28	7.50541	0.04	0	0.06	4.99	3.78	4.62
ENSMUSG00000063388.5	processed_pseudogene	BC023105	1.11206e-28	6.29596	0.04	0.13	0.1	5.02	6.4	4.43
ENSMUSG00000079457.11	protein_coding	Gm7609	5.30067e-28	5.85655	0.13	0	0.18	4.52	3.34	5.36
ENSMUSG00000103845.1	processed_pseudogene	Gm19026	7.55942e-28	3.86393	0.1	0.07	0.13	0.84	0.96	1.23
ENSMUSG00000031596.15	protein_coding	Slc7a2	4.24942e-27	2.43474	0.55	0.54	0.56	2.94	1.69	1.78
ENSMUSG00000042766.17	protein_coding	Trim46	8.83581e-27	2.39748	1.44	1.28	1.21	3.78	4.89	6.13
ENSMUSG00000038305.15	protein_coding	Spats2l	4.22092e-26	5.42264	0.03	0.04	0.05	1.08	1.43	1.18
ENSMUSG00000054423.14	protein_coding	Cadps	5.32716e-26	3.84543	0.22	0.3	0.12	2.37	1.85	2.12
ENSMUSG00000038400.15	protein_coding	Pmepa1	1.40541e-25	2.58504	0.59	0.41	0.74	2.89	2.01	2.51
ENSMUSG00000056290.16	protein_coding	Ms4a4b	2.87628e-25	3.28867	0.62	1.13	0.68	5.01	5.16	6.94
ENSMUSG00000090942.1	protein_coding	F830016B08Rik	6.78464e-25	3.87923	1	1.48	2.4	15.21	18.41	19.34
ENSMUSG00000051969.7	protein_coding	Tlr11	8.71245e-25	4.65571	0.04	0.06	0.09	1.1	1.29	1.09
ENSMUSG00000046080.17	protein_coding	Clec9a	1.05281e-24	4.10205	0.07	0.16	0.1	1.36	1.59	1.19
ENSMUSG00000102882.1	TEC	Gm2065	1.88306e-24	4.75705	0.09	0.04	0.08	1.08	1.4	1.57
ENSMUSG00000034987.4	protein_coding	Hrh2	3.65807e-24	3.36027	0.13	0.15	0.27	1.53	1.41	1.21
ENSMUSG00000022240.10	protein_coding	Ctnnd2	4.60651e-23	3.22418	0.18	0.09	0.29	1.2	1.28	1.25
ENSMUSG00000058470.10	protein_coding	Gm8369	2.82945e-22	2.80073	1.55	1.05	1.99	5.24	8.87	8.8
ENSMUSG00000016283.13	protein_coding	H2-M2	3.13493e-22	2.51122	1.1	1.29	1.19	5.69	5.34	3.73
ENSMUSG00000039960.5	protein_coding	Rhou	5.81272e-22	2.77087	0.28	0.26	0.31	1.28	1.25	1.66
ENSMUSG00000032661.9	protein_coding	Oas3	1.40147e-21	3.16029	41.41	47.81	82.17	351.29	369.95	401.17
ENSMUSG00000026866.16	protein_coding	Kynu	1.44632e-21	3.77245	0.21	0.38	0.25	4.53	2.14	1.89
ENSMUSG00000000791.9	protein_coding	Il12rb1	1.45313e-21	4.67729	0.2	0.07	0.09	2.16	1.84	1.41
ENSMUSG00000081219.1	processed_pseudogene	Bambi-ps1	1.61991e-21	2.33077	7.59	6.77	4.86	29.41	22.8	17.5
ENSMUSG00000014773.13	protein_coding	Dll1	1.98735e-21	6.64006	0.07	0.01	0.03	2.12	1.41	1.92
ENSMUSG00000022309.9	protein_coding	Angpt1	4.74411e-21	5.95457	0	0.04	0.02	1.06	1.27	0.73
ENSMUSG00000026764.15	protein_coding	Kif5c	5.41469e-21	3.35865	2.98	1.26	2.48	16.4	16.63	17.48
ENSMUSG00000027570.15	protein_coding	Col9a3	6.64159e-21	3.58796	0.11	0.42	0.31	2.01	2.76	2.27
ENSMUSG00000073628.5	lncRNA	Gm10552	1.97369e-20	7.02766	0	0	0.85	27.12	25.85	28.17
ENSMUSG00000109729.1	lncRNA	Gm45418	3.15998e-20	3.70358	0.25	1.15	1.21	6.94	9.21	9.46
ENSMUSG00000086763.1	lncRNA	Plxna4os1	6.134e-20	2.43545	0.69	0.54	0.85	2.28	2.86	2.96
ENSMUSG00000027360.5	protein_coding	Hdc	8.36393e-20	7.09217	0.42	0.04	0.11	18.59	19.97	17.55
ENSMUSG00000071311.2	protein_coding	Gpr31b	1.25048e-19	3.10148	0.75	0.38	0.41	3.55	3.08	3.04
ENSMUSG00000009185.2	protein_coding	Ccl8	1.48849e-19	5.99562	0.12	0.52	0	9.11	12.92	10.55
ENSMUSG00000115855.1	lncRNA	Gm34643	2.5761e-19	5.08274	0.11	0.03	0.05	2.27	1.46	0.98
ENSMUSG00000054580.14	protein_coding	Pla2r1	3.293e-19	3.37163	0.83	0.4	0.87	4.16	6.3	5.36
ENSMUSG00000105096.1	protein_coding	Gbp10	3.36969e-19	12.1277	0	0	0	3.95	4.66	5.42
ENSMUSG00000027030.15	protein_coding	Stk39	4.29303e-19	3.35577	0.24	0.32	0.14	1.19	1.44	2.57
ENSMUSG00000026700.4	protein_coding	Tnfsf4	1.79564e-18	3.09818	0.52	0.48	0.48	4.73	2.61	2.04
ENSMUSG00000036912.17	protein_coding	Piwil4	2.3509e-18	3.57593	0.12	0.23	0.13	1.56	1.25	1.47
ENSMUSG00000081769.9	protein_coding	Gm12216	5.49516e-18	3.78809	0.66	0.4	0.34	4.52	4.36	4.88
ENSMUSG00000020407.13	protein_coding	Upp1	7.99477e-18	4.43978	0.24	0.28	0.14	5.44	2.83	2.72
ENSMUSG00000000392.17	protein_coding	Fap	9.9555e-18	3.31777	0.25	0.5	0.14	2.38	1.8	1.82
ENSMUSG00000082088.1	unprocessed_pseudogene	Gm15753	1.33868e-17	3.55426	0.3	0.38	0.32	3.19	3.05	2.46
ENSMUSG00000018925.3	protein_coding	Heatr9	1.64383e-17	10.1348	0	0	0.02	6.61	7.79	6.43
ENSMUSG00000092277.1	protein_coding	Gm19684	3.27516e-17	3.27141	0.21	0.23	0.44	2	1.78	2.53
ENSMUSG00000024786.9	protein_coding	Majin	4.67149e-17	4.63376	0	0.09	0.18	1.78	1.61	2
ENSMUSG00000090103.1	lncRNA	Gm16094	5.02891e-17	4.94819	0.84	0.29	0.29	12.66	11.97	8.14
ENSMUSG00000040329.14	protein_coding	Il7	6.24789e-17	2.39151	0.39	0.35	0.35	1.29	1.36	1.48
ENSMUSG00000073418.4	protein_coding	C4b	1.65665e-16	5.25058	0.2	0.03	0.06	1.3	1.57	1.55
ENSMUSG00000075602.10	protein_coding	Ly6a	3.16424e-16	4.31097	19.01	22	53.23	441.53	425.07	559.09
ENSMUSG00000022548.14	protein_coding	Apod	4.85805e-16	6.26662	0	0.13	0.08	3.54	4.72	4.19
ENSMUSG00000048806.4	protein_coding	Ifnb1	5.36029e-16	11.1302	0	0	0	11.67	9.39	5.72
ENSMUSG00000092021.8	polymorphic_pseudogene	Gbp11	6.58442e-16	8.25095	0	0.01	0.03	2.98	3.79	2.67
ENSMUSG00000054728.17	protein_coding	Phactr1	7.76523e-16	3.5816	0.14	0.07	0.31	0.86	1.62	2.1
ENSMUSG00000097418.7	lncRNA	Mir155hg	1.59362e-15	6.03556	0.07	0	0.1	4.22	2.5	1.63
ENSMUSG00000026475.7	protein_coding	Rgs16	3.11416e-15	2.59367	0.33	0.49	0.34	2.12	1.8	1.26
ENSMUSG00000039994.15	protein_coding	Timeless	3.56751e-15	2.8935	1.54	1.14	2.66	9.04	9.01	11.23
ENSMUSG00000001763.14	protein_coding	Tspan33	6.31869e-15	2.79941	0.2	0.51	0.31	2.01	1.52	1.76
ENSMUSG00000025746.11	protein_coding	Il6	1.05023e-14	9.29728	0	0.04	0	9.38	7.55	4.06
ENSMUSG00000035299.16	protein_coding	Mid1	1.34142e-14	3.24258	8.17	4.18	3.99	51.89	32.38	31
ENSMUSG00000050370.5	protein_coding	Ch25h	2.98844e-14	3.48021	3.04	1.26	1.62	22.15	15.72	11.79
ENSMUSG00000104654.1	TEC	Gm43814	3.5059e-14	3.35207	0.71	2	1.25	9.39	11.84	9.63
ENSMUSG00000034212.14	protein_coding	Ankmy1	3.55433e-14	3.35234	0.05	0.14	0.32	1.4	1.13	1.37
ENSMUSG00000091556.8	protein_coding	Gm14569	4.30818e-14	10.374	0	0	0	1.62	2.51	1.68
ENSMUSG00000031520.6	protein_coding	Vegfc	1.11938e-13	2.99199	0.15	0.17	0.28	1.06	1.41	1.07
ENSMUSG00000034855.13	protein_coding	Cxcl10	1.16876e-13	7.62622	53.03	6.06	7.09	3890.5	3878.01	3133.86
ENSMUSG00000086184.1	lncRNA	Gm12764	1.77814e-13	3.12679	1.17	0.47	0.9	5.42	6.41	4.62
ENSMUSG00000117446.1	lncRNA	Gm35551	1.81395e-13	6.50947	0	0.07	0.04	2.99	3.22	2.62
ENSMUSG00000118590.1	protein_coding	AC167036.1	2.16243e-13	6.53143	0	0	0.12	3.17	2.65	2.7
ENSMUSG00000082079.2	protein_coding	Dnmt3c	2.30718e-13	6.49477	0.04	0.02	0	1.01	1.46	1.29
ENSMUSG00000118258.1	processed_pseudogene	Gm19076	3.81318e-13	3.15567	0.97	0.64	0.34	4.6	4.86	3.6
ENSMUSG00000040026.8	protein_coding	Saa3	6.80361e-13	3.27277	2.13	0.91	0.96	15.11	8.69	5.28
ENSMUSG00000020838.12	protein_coding	Slc6a4	9.17584e-13	4.03694	0.12	0.1	0.08	2.15	1.13	0.71
ENSMUSG00000118607.1	protein_coding	AC147806.2	1.12149e-12	5.53945	0.09	0.05	0.36	5.62	5.37	7.66
ENSMUSG00000087175.7	lncRNA	Gm15133	3.2862e-12	3.0231	0.4	0.67	0.85	4.41	3.72	4.16
ENSMUSG00000112716.1	lncRNA	4930471E19Rik	3.45358e-12	3.89577	0.14	0.13	0.36	2.33	2.56	2.25
ENSMUSG00000072919.4	protein_coding	Noxred1	3.85862e-12	3.13352	0.33	0.14	0.57	1.62	2.64	2.37
ENSMUSG00000085501.1	lncRNA	Gm11772	4.21323e-12	2.8754	1.14	1.18	1.43	6.56	9.09	5.01
ENSMUSG00000068606.6	protein_coding	Gm4841	5.46202e-12	8.30221	0	0.01	0	1.78	1.29	0.87
ENSMUSG00000116639.1	TEC	Gm49730	1.07063e-11	3.22884	0.21	0.2	0.07	1.18	1.07	1.19
ENSMUSG00000097166.1	lncRNA	9330179D12Rik	1.48927e-11	4.2358	0.19	0.11	0.08	1.94	1.33	2.17
ENSMUSG00000034842.16	protein_coding	Art3	2.96264e-11	4.11905	0.12	0.38	0.02	2.3	1.96	1.6
ENSMUSG00000115463.1	protein_coding	Gm49356	3.10945e-11	3.24402	0.87	0.93	1.41	9.25	7.43	7.51
ENSMUSG00000072572.9	protein_coding	Slc39a2	5.97581e-11	2.36347	0.2	0.29	0.3	1.12	0.99	0.91
ENSMUSG00000053957.5	lncRNA	Gm12474	1.11325e-10	5.34682	0.03	0.05	0.03	1.53	0.91	1.39
ENSMUSG00000060183.6	polymorphic_pseudogene	Cxcl11	1.39097e-10	10.7063	0.13	0	0	80.85	69.53	57.82
ENSMUSG00000072844.6	lncRNA	G530011O06Rik	3.13273e-10	3.9002	4.4	2.09	2.01	57.33	25.7	17.36
ENSMUSG00000111857.1	lncRNA	1190001M18Rik	1.12931e-09	3.45401	0.03	0.18	0.22	1.37	1.26	1.22
ENSMUSG00000022586.11	protein_coding	Ly6i	1.26715e-09	3.9554	0.17	0.08	0.21	2.75	2.02	1.36
ENSMUSG00000116935.1	processed_pseudogene	Gpr31a	1.53081e-09	3.80108	0.39	0.09	0.1	3.06	1.88	1.26
ENSMUSG00000004791.7	protein_coding	Pgf	1.73138e-09	2.75791	0.4	0.12	0.3	1.59	1.17	1.38
ENSMUSG00000022938.8	protein_coding	Fam3b	2.39104e-09	8.52659	0	0	0	1.73	1.97	1.08
ENSMUSG00000083178.1	unprocessed_pseudogene	Gm12187	3.76899e-09	2.91975	0.19	0.22	0.18	1	1.27	1.14
ENSMUSG00000089898.2	lncRNA	Gm14199	9.5529e-09	8.25861	0	0	0	3.84	2.11	3.46
ENSMUSG00000118640.1	protein_coding	AC167036.2	2.21616e-08	3.89744	0.14	0	0.32	1.45	1.39	2.76
ENSMUSG00000022584.14	protein_coding	Ly6c2	2.85478e-08	3.1304	0.43	0.25	0.23	1.76	2.34	2.28
ENSMUSG00000030142.10	protein_coding	Clec4e	2.93263e-08	2.92134	10.07	7.99	7.61	85.91	38.25	28
ENSMUSG00000087477.1	lncRNA	Gm13822	4.27814e-08	6.00778	0	0	0.44	7.87	11.04	7.93
ENSMUSG00000118591.1	protein_coding	AC147806.1	1.17184e-07	5.85322	0	0.07	0	1.05	1.81	2.34
ENSMUSG00000116961.1	lncRNA	Gm49662	1.24552e-07	6.44437	0	0	0.1	3.82	3.08	3.55
ENSMUSG00000112241.1	protein_coding	Gm49325	1.34586e-07	7.98752	0	0	0.01	2.03	1.22	4.45
ENSMUSG00000090141.1	protein_coding	Gm614	1.67101e-07	2.99255	0.2	0.59	0.19	2.2	2.24	1.89
ENSMUSG00000035186.6	protein_coding	Ubd	1.7729e-07	6.4933	0	0	0.05	1.78	1.61	1.11
ENSMUSG00000024334.9	protein_coding	H2-Oa	1.82306e-07	3.21781	0.13	0.18	0.15	1.46	0.74	1.34
ENSMUSG00000098934.1	unprocessed_pseudogene	Gm18853	2.21874e-07	3.54908	0.23	1.25	1.07	10.29	8.94	5.64
ENSMUSG00000074482.5	processed_pseudogene	Gm16589	2.59383e-07	2.67687	0.26	0.28	0.55	2.21	1.8	1.32
ENSMUSG00000031896.7	protein_coding	Ctrl	2.91826e-07	2.95825	0.41	0.24	0.19	1.57	1.64	2.06
ENSMUSG00000027204.13	protein_coding	Fbn1	3.14278e-07	3.27415	0.1	0.46	0.15	2.08	1.78	1.8
ENSMUSG00000079645.2	lncRNA	Gm17193	4.67052e-07	2.84925	0.46	0.2	0.49	2.48	1.78	2.34
ENSMUSG00000096850.1	protein_coding	Gm21748	8.7884e-07	3.76925	2.1	0	0.27	11.31	6.8	7.52
ENSMUSG00000085135.7	lncRNA	Gm13713	1.01762e-06	7.60792	0	0	0	2.46	1.43	2.93
ENSMUSG00000103105.5	transcribed_unprocessed_pseudogene	Gm18752	1.43565e-06	5.35903	0.1	0.08	0	2.68	2.25	1.97
ENSMUSG00000101279.1	unprocessed_pseudogene	Gm18342	1.62702e-06	5.31962	0	0	0.15	1.82	1.39	2.09
ENSMUSG00000022501.6	protein_coding	Prm1	2.61011e-06	7.13343	0	0	0	2.12	2.23	1.4
ENSMUSG00000109560.1	processed_pseudogene	Gm8463	4.61105e-06	5.82454	0	0.08	0	1.37	2.44	1.48
ENSMUSG00000082365.2	transcribed_processed_pseudogene	Gm15754	5.8047e-06	6.83902	0	0	0	0.93	1.13	1.01
ENSMUSG00000108112.1	lncRNA	Gm45193	7.40514e-06	5.15937	0.13	0	0	1.25	2.05	1.61
ENSMUSG00000101264.1	lncRNA	Gm28347	8.58477e-06	6.86354	0	0	0	3.09	2.77	1.47
ENSMUSG00000116927.1	lncRNA	Gm30881	9.15728e-06	3.57381	0.41	0	0.19	2.03	2.62	1.51
ENSMUSG00000099241.2	processed_pseudogene	Gm18852	1.14266e-05	3.59084	1.61	0.22	0.34	7.85	7.98	7.52
ENSMUSG00000081169.1	unprocessed_pseudogene	Gm12551	2.44008e-05	4.80127	0	0.06	0.06	1.24	1.04	1.35
ENSMUSG00000089940.1	lncRNA	Gm4117	6.62194e-05	3.85078	0.03	0.02	0.22	1.04	1.88	0.87
ENSMUSG00000094127.1	protein_coding	G530012D18Rik	6.66538e-05	2.86984	0.35	0.3	0.91	4.94	3.91	1.5
ENSMUSG00000116702.1	processed_pseudogene	Gm6553	7.78326e-05	2.38434	0.14	0.18	0.34	1.2	1.04	0.8
ENSMUSG00000098760.1	lncRNA	Gm2164	9.46508e-05	6.1838	0	0	0	1.17	1.08	2.09
ENSMUSG00000089937.1	unprocessed_pseudogene	Gm7281	0.000134389	3.37635	0.12	0.25	0.1	0.9	2.64	1.44
ENSMUSG00000093378.2	lncRNA	Gm20663	0.00013473	2.51115	1.11	0.24	0.98	4.93	5.63	1.13
ENSMUSG00000092006.1	lncRNA	Gm17139	0.000161615	2.57347	0.3	0.26	0.37	1.41	1.61	1.87
ENSMUSG00000099871.1	unprocessed_pseudogene	Gm21742	0.000322803	4.23531	0	0.14	0	0.88	1.45	1.69
ENSMUSG00000103730.1	TEC	Gm38316	0.000936008	2.49772	0.28	0.61	0.5	4.21	2.82	0.63

## Sheet: BMDM eccDNA vs mock - down
gene_id	gene_type	gene_name	adjusted_pvalue	log2FoldChange	FPKM
					mock_rep1	mock_rep2	mock_rep3	eccDNA_rep1	eccDNA_rep2	eccDNA_rep3
ENSMUSG00000047747.10	protein_coding	Rnf150	1.70863e-251	-5.57561	8.79	8.65	8.34	0.11	0.14	0.12
ENSMUSG00000068747.14	protein_coding	Sort1	4.32744e-244	-3.63941	34.08	36.92	30.47	1.58	2.11	1.96
ENSMUSG00000037235.13	protein_coding	Mxd4	2.12305e-212	-3.26868	42.09	41.49	36.98	3.18	2.57	3.06
ENSMUSG00000038332.13	protein_coding	Sesn1	1.04151e-208	-3.40496	47.98	54.25	46.45	3.11	3.67	2.98
ENSMUSG00000040710.10	protein_coding	St8sia4	5.91967e-191	-3.35771	27.23	30.46	24.57	1.57	2.03	1.97
ENSMUSG00000031613.9	protein_coding	Hpgd	3.12888e-188	-4.92009	67.63	63.82	53.66	1.08	1.91	1.18
ENSMUSG00000022885.16	protein_coding	St6gal1	1.92008e-181	-2.50856	41.65	39.47	41.54	5.51	4.77	4.88
ENSMUSG00000041797.7	protein_coding	Abca9	4.1781e-174	-3.54289	9.67	10.15	11.12	0.62	0.62	0.61
ENSMUSG00000038886.10	protein_coding	Man2a2	1.05241e-154	-2.88244	26.13	28.88	25.91	2.32	2.97	2.35
ENSMUSG00000043008.9	protein_coding	Klhl6	4.33633e-147	-2.79978	28.82	28.34	27.08	2.89	2.89	2.67
ENSMUSG00000030729.17	protein_coding	Pgm2l1	1.22383e-141	-2.69024	9.81	9.74	9.38	1.14	1.03	0.98
ENSMUSG00000020034.7	protein_coding	Tcp11l2	8.97792e-130	-2.63451	23.99	25.29	25.75	2.65	2.76	3.01
ENSMUSG00000041268.17	protein_coding	Dmxl2	9.46549e-127	-2.32875	13.46	13.3	14.95	2.03	1.84	1.94
ENSMUSG00000023150.14	protein_coding	Ivns1abp	4.17103e-124	-2.3818	34.69	34.49	37.15	4.16	4.64	5.4
ENSMUSG00000041633.14	protein_coding	Kctd12b	8.6946e-123	-3.9877	8.05	9.41	8.66	0.27	0.45	0.39
ENSMUSG00000055782.9	protein_coding	Abcd2	2.00246e-113	-3.25331	7.71	8.23	7.05	0.48	0.56	0.63
ENSMUSG00000020593.16	protein_coding	Lpin1	6.70258e-113	-3.23442	7.23	6.84	6.62	0.45	0.51	0.56
ENSMUSG00000022419.16	protein_coding	Deptor	7.40295e-112	-4.02416	3.98	3.52	3.66	0.17	0.14	0.17
ENSMUSG00000037224.15	protein_coding	Zfyve28	2.40055e-111	-2.96537	35.18	38.81	39.38	2.48	3.79	3.77
ENSMUSG00000078122.4	lncRNA	F630028O10Rik	1.6338e-110	-3.16536	14.06	15.9	15.33	1.24	1.26	1.02
ENSMUSG00000029135.10	protein_coding	Fosl2	3.57355e-106	-2.46697	8.12	7.92	8.34	1.09	0.94	1.05
ENSMUSG00000034858.16	protein_coding	Fam214a	3.07082e-98	-2.9886	14.06	14.33	14.79	1.12	1.06	1.62
ENSMUSG00000051212.8	protein_coding	Gpr183	8.48003e-92	-2.95154	12.37	14.26	12.47	1.16	1.18	1.18
ENSMUSG00000106847.1	lncRNA	Peg13	8.0601e-83	-2.4974	7.6	7.99	7.3	1.01	0.93	0.89
ENSMUSG00000021384.14	protein_coding	Susd3	2.53399e-77	-2.3784	94.31	97.22	95.03	9.52	13.67	15
ENSMUSG00000031714.9	protein_coding	Gab1	1.24086e-76	-3.59153	5.76	5.93	4.72	0.38	0.25	0.33
ENSMUSG00000020773.11	protein_coding	Trim47	7.5922e-76	-2.35419	24.5	22.99	20.8	3.07	3.18	3.03
ENSMUSG00000053617.12	protein_coding	Sh3pxd2a	4.94385e-72	-2.43001	3.68	3.42	3.61	0.37	0.5	0.5
ENSMUSG00000021703.9	protein_coding	Serinc5	9.39575e-72	-2.52323	7.78	7.48	6.57	0.98	0.91	0.76
ENSMUSG00000002997.15	protein_coding	Prkar2b	2.9706e-70	-3.26198	21.48	21.5	17.86	1.91	1.56	0.95
ENSMUSG00000038065.13	protein_coding	Mturn	4.44491e-66	-3.66535	5.59	6.15	5.18	0.22	0.36	0.37
ENSMUSG00000086291.1	lncRNA	Gm15513	6.60914e-64	-3.08553	16.49	17.39	18.21	1.13	1.22	1.86
ENSMUSG00000032549.7	protein_coding	Rab6b	1.12583e-63	-2.78124	5.98	5.79	4.66	0.53	0.56	0.56
ENSMUSG00000044345.9	protein_coding	Marveld1	4.14573e-63	-3.1423	7.19	7.42	6.32	0.41	0.56	0.64
ENSMUSG00000028944.14	protein_coding	Prkag2	9.91357e-62	-3.49008	12.23	9.93	9.85	0.36	0.77	0.79
ENSMUSG00000049580.12	protein_coding	Tsku	5.8916e-61	-3.35691	7.73	8.22	7.5	0.5	0.43	0.66
ENSMUSG00000048058.17	protein_coding	Ldlrad3	7.47043e-61	-2.61032	5.89	6.08	5.93	0.61	0.72	0.69
ENSMUSG00000029650.10	protein_coding	Slc46a3	1.41307e-60	-2.38442	33.96	36.98	30.74	3.54	5.61	4.32
ENSMUSG00000033952.14	protein_coding	Aspm	1.45367e-58	-2.60443	5.72	4.17	4.21	0.45	0.55	0.6
ENSMUSG00000030852.18	protein_coding	Tacc2	3.29766e-56	-3.55381	5.34	5.58	5.41	0.27	0.3	0.38
ENSMUSG00000025934.15	protein_coding	Gsta3	7.60216e-56	-2.48211	33.8	31.45	31.05	4.32	4.54	3.09
ENSMUSG00000051339.10	protein_coding	2900026A02Rik	7.20175e-53	-2.61111	3.51	2.95	3.14	0.36	0.35	0.37
ENSMUSG00000040723.14	protein_coding	Rcsd1	1.19832e-51	-2.64746	13.95	11.44	11.37	1.63	1.42	1.05
ENSMUSG00000044708.5	protein_coding	Kcnj10	6.30181e-50	-2.87284	2.85	3.25	3.1	0.29	0.26	0.32
ENSMUSG00000004933.17	protein_coding	Matk	8.08779e-48	-2.4827	12.3	13.51	11.67	1.49	1.8	1.33
ENSMUSG00000034926.3	protein_coding	Dhcr24	2.53899e-47	-2.60579	5.53	5.45	4.69	0.55	0.71	0.5
ENSMUSG00000039270.9	protein_coding	Megf9	6.2785e-46	-2.62366	2.96	2.73	2.18	0.32	0.29	0.28
ENSMUSG00000020092.9	protein_coding	Pald1	9.49559e-46	-3.41955	4.25	3.68	3.48	0.28	0.22	0.25
ENSMUSG00000045730.4	protein_coding	Adrb2	3.96644e-41	-2.96244	7.15	7.11	5.73	0.6	0.58	0.59
ENSMUSG00000048200.12	protein_coding	Cracr2b	5.16966e-41	-2.46757	27.14	26.24	21.25	2.21	3.2	3.85
ENSMUSG00000074743.4	protein_coding	Thbd	1.45537e-40	-2.50662	3.98	4.33	4.37	0.44	0.5	0.59
ENSMUSG00000047592.17	protein_coding	Nxpe5	6.93213e-36	-2.56233	6.92	6.76	5.43	0.54	0.86	0.79
ENSMUSG00000052713.9	protein_coding	Zfp608	8.65597e-36	-2.4029	2.46	2.61	2.46	0.29	0.3	0.38
ENSMUSG00000020808.3	protein_coding	Pimreg	5.83846e-33	-2.42217	17.23	12.64	12.38	1.54	1.97	1.87
ENSMUSG00000037725.8	protein_coding	Ckap2	2.5469e-32	-2.37585	9.53	7.49	7.14	1	0.9	1.32
ENSMUSG00000022494.15	protein_coding	Shisa9	5.93302e-31	-2.33926	4.78	5.13	4.32	0.66	0.62	0.67
ENSMUSG00000040229.11	protein_coding	Gpr34	6.86626e-30	-4.4533	5.02	5.17	3.37	0.23	0.12	0.1
ENSMUSG00000048922.18	protein_coding	Cdca2	7.0753e-30	-2.3438	4.01	3.99	4.09	0.41	0.53	0.69
ENSMUSG00000005800.3	protein_coding	Mmp8	1.7051e-29	-2.48394	8.01	6.92	5.05	0.79	0.8	0.85
ENSMUSG00000042978.11	protein_coding	Sbk1	2.87345e-29	-3.03879	2.26	2.72	1.97	0.18	0.17	0.23
ENSMUSG00000027488.12	protein_coding	Snta1	1.35674e-28	-2.5255	5.14	5.04	4.62	0.49	0.6	0.65
ENSMUSG00000048142.9	protein_coding	Nat8l	6.56695e-28	-3.97595	1.24	1.1	0.91	0.03	0.05	0.05
ENSMUSG00000005533.10	protein_coding	Igf1r	1.26839e-27	-2.56775	1.83	2.16	1.63	0.28	0.15	0.25
ENSMUSG00000002289.16	protein_coding	Angptl4	1.98776e-27	-2.72093	5.03	6.24	6.02	0.37	0.62	0.8
ENSMUSG00000030711.16	protein_coding	Sult1a1	2.69824e-25	-3.45716	6.17	6.44	5.23	0.32	0.48	0.28
ENSMUSG00000033610.16	protein_coding	Pank1	2.7678e-24	-2.78098	2.42	2.28	2.04	0.21	0.21	0.24
ENSMUSG00000001036.17	protein_coding	Epn2	6.73394e-24	-3.18687	2.18	2.33	1.65	0.21	0.16	0.09
ENSMUSG00000021838.17	protein_coding	Samd4	9.71772e-24	-2.36843	1.73	2.14	1.74	0.19	0.31	0.23
ENSMUSG00000047604.3	protein_coding	Frat2	2.05005e-21	-2.66375	3.55	3.01	3.23	0.33	0.34	0.38
ENSMUSG00000028031.6	protein_coding	Dkk2	4.80974e-20	-3.53043	1.31	1.45	1.42	0.07	0.11	0.05
ENSMUSG00000033316.14	protein_coding	Galnt9	1.05451e-18	-3.13665	3.83	4.77	3.41	0.26	0.41	0.23
ENSMUSG00000037509.21	protein_coding	Arhgef4	1.42604e-18	-2.3909	2.54	2.67	2.74	0.42	0.21	0.42
ENSMUSG00000035834.11	protein_coding	Polr3g	6.20332e-18	-2.57391	2.52	3.58	2.36	0.21	0.41	0.33
ENSMUSG00000028175.15	protein_coding	Depdc1a	6.40878e-18	-2.48955	2.8	2.89	2.45	0.25	0.33	0.38
ENSMUSG00000045045.7	protein_coding	Lrfn4	1.43824e-16	-3.35436	1.29	1.73	1.48	0.11	0.07	0.13
ENSMUSG00000046768.13	protein_coding	Rhoj	1.27809e-15	-2.35193	3.5	3.68	2.52	0.44	0.53	0.32
ENSMUSG00000020264.5	protein_coding	Slc36a2	3.28009e-15	-3.14899	2.46	1.53	1.98	0.12	0.19	0.13
ENSMUSG00000023034.7	protein_coding	Nr4a1	3.72739e-15	-2.41978	2.16	2.5	3.04	0.28	0.33	0.35
ENSMUSG00000031480.15	protein_coding	Thsd1	7.66668e-15	-2.99266	1.34	1.36	0.91	0.11	0.1	0.09
ENSMUSG00000029299.14	protein_coding	Abcg3	9.70325e-15	-3.36951	1.21	1.57	1.45	0.05	0.07	0.14
ENSMUSG00000047409.13	protein_coding	Ctdspl	1.05907e-14	-2.63335	0.93	1.26	0.95	0.12	0.09	0.13
ENSMUSG00000015217.11	protein_coding	Hmgb3	1.9572e-14	-2.66202	3.65	3.36	2.59	0.27	0.31	0.41
ENSMUSG00000087259.7	lncRNA	2610035D17Rik	2.90926e-14	-2.36038	5.26	6	4.83	0.77	0.95	0.37
ENSMUSG00000007872.3	protein_coding	Id3	3.52612e-14	-2.3616	5.38	5.34	7.24	1.1	0.55	0.76
ENSMUSG00000067199.4	protein_coding	Frat1	3.71424e-14	-2.34415	1.95	2.29	2.75	0.29	0.23	0.41
ENSMUSG00000021697.12	protein_coding	Depdc1b	6.25301e-14	-3.20065	1.68	1.48	1.49	0.11	0.06	0.16
ENSMUSG00000034522.10	protein_coding	Zfp395	6.08413e-13	-2.86219	10.47	9.33	11.88	0.47	1.18	1.21
ENSMUSG00000050232.6	protein_coding	Cxcr3	6.91815e-13	-2.55182	2.35	2.64	2.33	0.25	0.27	0.3
ENSMUSG00000071042.12	protein_coding	Rasgrp3	8.30427e-13	-4.10615	3.43	6.73	4.62	0.09	0.15	0.36
ENSMUSG00000041774.16	protein_coding	Ydjc	1.42846e-12	-2.4217	4.75	5.24	3.98	0.26	0.91	0.55
ENSMUSG00000027654.2	protein_coding	Fam83d	1.65769e-12	-2.5335	3.14	2.18	2	0.13	0.29	0.4
ENSMUSG00000046295.13	protein_coding	Ankle1	4.78347e-12	-3.47181	1.42	1.79	2.05	0.1	0.12	0.09
ENSMUSG00000039958.17	protein_coding	Etfbkmt	9.08409e-12	-2.43885	3.61	3.86	2.96	0.37	0.41	0.48
ENSMUSG00000025993.10	protein_coding	Slc40a1	3.2043e-11	-2.49859	201.91	173.66	143.59	29.2	16.05	14.62
ENSMUSG00000102143.1	TEC	Gm38057	4.77792e-11	-2.45778	1.17	1.32	1.03	0.19	0.1	0.14
ENSMUSG00000032561.15	protein_coding	Acpp	8.27559e-10	-3.1341	1.15	0.61	1.35	0.04	0.13	0.07
ENSMUSG00000032528.5	protein_coding	Vipr1	9.50758e-10	-3.62664	0.71	1.91	0.67	0.04	0.04	0.13
ENSMUSG00000023349.14	protein_coding	Clec4n	1.1548e-09	-2.81184	36.86	25.19	15.74	3.22	2.31	1.52
ENSMUSG00000051444.9	protein_coding	Bbs12	1.23793e-09	-2.80928	1	1.1	1.39	0.06	0.14	0.11
ENSMUSG00000030737.17	protein_coding	Slco2b1	1.87522e-09	-3.38357	3.08	5.38	5.39	0.1	0.29	0.44
ENSMUSG00000040734.14	protein_coding	Ppp1r13l	1.00079e-08	-2.47343	1.47	1.02	1.21	0.06	0.23	0.12
ENSMUSG00000034472.13	protein_coding	Rasd2	1.53216e-08	-2.36429	1.4	1.42	2.28	0.23	0.08	0.33
ENSMUSG00000049811.17	protein_coding	Fam161a	1.99135e-08	-2.76457	2.14	2.26	1.24	0.25	0.08	0.23
ENSMUSG00000032656.14	protein_coding	March3	2.27825e-08	-2.86534	1.99	2.11	1.71	0.19	0.12	0.21
ENSMUSG00000024186.15	protein_coding	Rgs11	3.32206e-08	-2.5766	2.04	2.23	1.88	0.08	0.19	0.42
ENSMUSG00000117916.1	lncRNA	9630028I04Rik	1.02825e-07	-2.4301	1.33	1.14	1.3	0.04	0.16	0.22
ENSMUSG00000002104.11	protein_coding	Rapsn	2.1285e-07	-2.9143	2.88	1.94	1.61	0.17	0.17	0.18
ENSMUSG00000021485.14	protein_coding	Mxd3	4.65371e-07	-3.03451	1.9	1.53	1.04	0.19	0.07	0.08
ENSMUSG00000026955.13	protein_coding	Sapcd2	2.91653e-05	-3.28223	1.46	1.18	0.9	0	0.16	0.04
ENSMUSG00000101903.1	lncRNA	Gm29291	5.94994e-05	-4.57489	1.91	2.61	2.06	0	0.06	0.07

## Sheet: BMDM eccDNA vs linear - up
gene_id	gene_type	gene_name	adjusted_pvalue	log2FoldChange	FPKM
					linear_rep1	linear_rep2	linear_rep3	eccDNA_rep1	eccDNA_rep2	eccDNA_rep3
ENSMUSG00000016496.7	protein_coding	Cd274	0	3.79153	31.14	37.99	33.52	349.69	344.64	330.16
ENSMUSG00000020638.8	protein_coding	Cmpk2	0	5.33363	58.22	77.93	50.05	1844.82	1903.63	1673.28
ENSMUSG00000020641.16	protein_coding	Rsad2	0	5.33336	81.65	107.71	73.55	2761.7	2638.66	2231.62
ENSMUSG00000021266.16	protein_coding	Wars	0	2.50267	23.54	25.33	23.6	98.53	99.93	97.64
ENSMUSG00000024164.15	protein_coding	C3	0	4.48869	46.26	54.59	59.73	924.2	777.78	897.44
ENSMUSG00000030107.10	protein_coding	Usp18	0	3.65876	52.56	57.93	47.24	481.93	488.57	465.41
ENSMUSG00000030156.5	protein_coding	Cd69	0	6.78196	2.06	2.12	1.65	163.35	166.73	130.18
ENSMUSG00000035929.11	protein_coding	H2-Q4	0	2.62643	65.25	72.26	67.16	305.53	299.18	306.4
ENSMUSG00000039304.11	protein_coding	Tnfsf10	0	5.46228	1.3	1.74	1.11	45.47	47.51	38.59
ENSMUSG00000039899.5	protein_coding	Fgl2	0	5.37727	15.52	18.58	13.03	487.43	496.41	428.84
ENSMUSG00000041827.15	protein_coding	Oasl1	0	4.76563	24.36	30.07	21.55	559.58	452.59	473.63
ENSMUSG00000046031.7	protein_coding	Calhm6	0	4.70642	9.32	10.13	8.48	166.83	186.01	171.74
ENSMUSG00000054072.12	protein_coding	Iigp1	0	5.97798	5.12	7.39	4.73	273.14	276.4	234.04
ENSMUSG00000062960.10	protein_coding	Kdr	0	4.94985	2.24	2.71	2.34	56.44	47.68	58.58
ENSMUSG00000068246.6	protein_coding	Apol9b	0	5.48386	2.31	3.59	2.21	85.18	86.24	87.21
ENSMUSG00000090125.3	protein_coding	Pou3f1	0	4.37479	1.59	1.97	1.52	24.01	25.73	26.14
ENSMUSG00000054676.15	protein_coding	1600014C10Rik	5.06214e-292	3.17622	14.97	15.69	12.9	92.53	97.93	93.33
ENSMUSG00000014599.10	protein_coding	Csf1	6.83579e-292	4.07545	1.68	1.62	1.66	19.69	21.22	19.52
ENSMUSG00000043953.12	protein_coding	Ccrl2	1.43179e-290	3.74786	14.86	13.33	14.85	153.03	139.07	125.05
ENSMUSG00000024789.13	protein_coding	Jak2	2.32581e-288	2.74158	11.47	11.59	11.18	56.71	56.71	51.56
ENSMUSG00000031792.15	protein_coding	Usb1	2.76299e-288	2.59602	28.74	29.01	27.39	127.25	121.39	122.5
ENSMUSG00000026981.15	protein_coding	Il1rn	5.22084e-270	4.94271	18.11	15.27	15.83	446.8	351.25	292.91
ENSMUSG00000038058.14	protein_coding	Nod1	1.84662e-263	3.31028	5.73	5.82	4.67	39.59	37.85	38.47
ENSMUSG00000104713.4	protein_coding	Gbp6	2.1469e-262	4.74871	7.5	10.4	6.63	171.75	155.15	149.23
ENSMUSG00000062488.9	protein_coding	Ifit3b	2.84705e-260	4.51888	41.58	57.71	37.32	727.73	788.86	744.31
ENSMUSG00000022901.13	protein_coding	Cd86	1.24021e-259	4.23164	6.93	6.54	5.23	93.89	83.93	75.22
ENSMUSG00000029474.7	protein_coding	Rnf34	2.26589e-257	2.67132	19.01	20.56	19.22	85.62	85.93	98.8
ENSMUSG00000033487.14	protein_coding	Fndc3a	5.13174e-257	2.56047	28.44	32.77	28.54	127.72	128.85	125.47
ENSMUSG00000070427.4	protein_coding	Il18bp	1.87675e-256	4.11942	9.09	9.4	7.63	121.16	109.83	96.23
ENSMUSG00000035561.5	protein_coding	Aldh1b1	8.44612e-254	3.41095	6.24	7.49	6.45	48.79	55.74	50.24
ENSMUSG00000066677.12	protein_coding	Ifi208	2.9135e-251	4.12896	10.36	13.67	9.23	138.11	146.53	135.81
ENSMUSG00000037321.17	protein_coding	Tap1	2.43097e-250	2.738	66.53	65.89	55.56	297.69	302.3	303.39
ENSMUSG00000002307.16	protein_coding	Daxx	1.31128e-248	3.224	59.44	72.83	56.17	427.96	421.38	424.07
ENSMUSG00000027219.13	protein_coding	Slc28a2	8.9113e-242	3.63952	15.56	17.68	13.4	137.94	153.44	128.11
ENSMUSG00000063268.12	protein_coding	Parp10	1.02799e-240	2.67	27.75	30.79	25.41	125.76	128.91	130.83
ENSMUSG00000072109.11	lncRNA	A530040E14Rik	7.3221e-240	5.14255	1.9	2.1	1.45	45.71	44.11	48.2
ENSMUSG00000078853.8	protein_coding	Igtp	2.01973e-239	3.29861	33.6	36.12	29.06	249.62	237.61	213.97
ENSMUSG00000045636.16	protein_coding	Mtus1	6.4049e-238	3.32572	3.36	3.87	3.5	25.88	28.04	23.76
ENSMUSG00000023249.15	protein_coding	Parp3	1.63913e-237	2.74098	12.98	12.6	12.5	65.15	59.89	58.63
ENSMUSG00000039699.14	protein_coding	Batf2	2.35632e-236	3.7236	4.92	5.68	5.46	54.1	49.39	50.06
ENSMUSG00000019082.18	protein_coding	Slc25a22	2.08286e-235	3.13241	21.08	23.37	18.49	123.23	132.31	142.83
ENSMUSG00000036067.12	protein_coding	Slc2a6	2.29547e-233	3.27229	23.54	24.86	22.44	185.28	160.47	148.4
ENSMUSG00000073409.12	protein_coding	H2-Q6	8.16982e-227	3.74084	8.25	8.35	10.11	86.83	74.77	97.05
ENSMUSG00000074896.3	protein_coding	Ifit3	1.93733e-226	3.65709	290.84	376.81	264.06	2766.38	2912.88	2823.1
ENSMUSG00000033213.16	protein_coding	AA467197	7.36571e-224	6.18997	4.47	4.28	3.4	268.09	209.93	161.01
ENSMUSG00000040483.15	protein_coding	Xaf1	1.08076e-222	2.44629	99.34	110.25	95.47	402.58	407.84	388.96
ENSMUSG00000042350.13	protein_coding	Arel1	3.76017e-222	2.46976	16.51	16.75	14.41	61.4	62.79	66.29
ENSMUSG00000071350.12	protein_coding	Setdb2	3.81627e-218	2.87126	8.28	8.69	7.71	42.38	46.43	41.46
ENSMUSG00000018899.16	protein_coding	Irf1	8.82889e-218	2.64536	49.33	55.84	47.89	234.9	239.43	216.51
ENSMUSG00000070348.5	protein_coding	Ccnd1	1.21063e-217	2.58484	18.4	22.46	19.9	86.09	88.94	88.33
ENSMUSG00000035692.7	protein_coding	Isg15	1.7486e-216	3.9436	216.08	261.16	170.55	2470.6	2431.09	2311.79
ENSMUSG00000096727.3	protein_coding	Psmb9	3.93747e-214	2.36442	54.37	60.17	53.17	196.48	214.34	212.23
ENSMUSG00000034459.8	protein_coding	Ifit1	1.50927e-212	3.50101	74.05	87.76	66.24	667.79	645.87	552.63
ENSMUSG00000060675.13	protein_coding	Plaat3	3.29744e-211	3.63058	5.59	7.53	5.66	58.36	56.86	52.5
ENSMUSG00000069874.7	protein_coding	Irgm2	2.6868e-209	2.66833	34.53	37.62	31.35	161.28	165	148.91
ENSMUSG00000031712.10	protein_coding	Il15	1.97431e-208	3.26278	35.09	38.76	30.27	251.29	249.55	219.85
ENSMUSG00000000184.12	protein_coding	Ccnd2	4.97527e-205	3.78394	1.09	1.62	1.31	12.75	13.13	13.78
ENSMUSG00000062232.14	protein_coding	Rapgef2	3.12932e-204	3.32234	5.73	5.84	6.05	49.28	39.49	38.51
ENSMUSG00000070031.11	protein_coding	Sp140	1.44675e-203	2.99313	48.79	53.21	41.46	286.01	279.57	258.76
ENSMUSG00000026893.4	protein_coding	Gca	1.1921e-202	4.41716	4.08	5.63	3.85	79.67	66.72	62.18
ENSMUSG00000045322.10	protein_coding	Tlr9	2.46318e-199	3.03418	23.54	25.17	23.59	127.64	132.38	168.39
ENSMUSG00000037731.5	protein_coding	Themis2	4.28032e-199	2.46775	75.66	84.71	69.31	300.4	313.88	302.74
ENSMUSG00000026548.4	protein_coding	Slamf9	1.33909e-193	2.35441	75.81	69.98	64.16	257.57	264.25	252.57
ENSMUSG00000018796.13	protein_coding	Acsl1	4.60347e-192	3.31156	21.9	26.17	22.27	192.37	163.14	148.64
ENSMUSG00000044703.5	protein_coding	Phf11a	3.03436e-191	4.56985	12.41	14.07	8.29	211.05	209.73	174.91
ENSMUSG00000060519.11	protein_coding	Tor3a	4.27309e-191	2.6555	87.87	97.37	75.92	389.54	403.15	399.75
ENSMUSG00000025498.15	protein_coding	Irf7	1.15261e-188	3.20033	235.72	291.7	206.65	1609.84	1625.53	1640
ENSMUSG00000026764.15	protein_coding	Kif5c	4.84024e-186	3.68986	1.5	2.25	1.69	16.4	16.63	17.48
ENSMUSG00000029009.17	protein_coding	Mthfr	8.30558e-186	2.70232	35.27	37.2	29.4	158.75	151.94	168.65
ENSMUSG00000034438.16	protein_coding	Gbp8	9.63064e-186	3.36282	2.31	2.57	2.35	17.48	18.31	17.95
ENSMUSG00000082292.3	processed_pseudogene	Gm12250	4.43364e-185	2.94507	27.1	29.22	23.3	153.43	152.6	136.86
ENSMUSG00000037580.10	protein_coding	Gch1	8.00712e-185	2.3871	14.1	13.68	12.3	51.35	50.95	48.92
ENSMUSG00000023961.16	protein_coding	Enpp4	1.56657e-184	4.15028	2.24	2.88	1.79	30.15	31.73	26.74
ENSMUSG00000025790.14	protein_coding	Slco3a1	2.51013e-184	4.41497	4.84	6.3	3.53	76.82	77.86	71.65
ENSMUSG00000031897.9	protein_coding	Psmb10	9.75954e-183	2.67672	140.39	154.32	119.42	635.42	639.93	636.34
ENSMUSG00000031639.12	protein_coding	Tlr3	1.13799e-176	2.99058	12.16	13.38	10.93	74.3	72.93	62.11
ENSMUSG00000001156.9	protein_coding	Mxd1	1.527e-173	3.20479	5.17	5.13	4.66	37.68	32.99	28.97
ENSMUSG00000078616.2	protein_coding	Trim30c	2.37585e-173	4.32619	4.44	5.51	3.19	67.99	64.41	57.75
ENSMUSG00000079197.10	protein_coding	Psme2	1.83869e-172	2.35265	214.15	227.14	187.13	794.1	772.22	754
ENSMUSG00000026896.14	protein_coding	Ifih1	7.02471e-172	3.00854	35.47	38.63	29.11	207.34	209.43	182.99
ENSMUSG00000048852.13	protein_coding	Gm12185	1.23786e-167	3.74619	0.82	1.11	1	10.08	9.73	8.64
ENSMUSG00000029392.12	protein_coding	Rilpl1	5.70023e-167	2.90525	3.82	4.15	3.8	21.18	21.86	20.64
ENSMUSG00000052477.15	protein_coding	C130026I21Rik	2.08249e-165	3.61049	7.15	7.09	7.24	66.34	63.35	60.92
ENSMUSG00000015947.10	protein_coding	Fcgr1	1.45368e-164	2.84808	136.47	159	117.3	688.49	760.11	700.41
ENSMUSG00000012519.14	protein_coding	Mlkl	7.60043e-163	2.9326	21.6	23.72	18.07	123.38	117.94	108.02
ENSMUSG00000070501.14	protein_coding	Ifi214	4.42139e-162	4.06888	1.35	1.71	1.27	15.46	18.48	18.43
ENSMUSG00000020134.13	protein_coding	Peli1	7.00154e-162	2.60602	16.57	16.22	14.2	72.47	71.57	62.4
ENSMUSG00000040584.8	protein_coding	Abcb1a	7.74803e-162	3.44251	1	0.87	0.83	6.85	7.29	6.97
ENSMUSG00000056116.18	protein_coding	H2-T22	1.85398e-160	2.51225	84.6	93.67	73.39	348.8	355.05	332.83
ENSMUSG00000069793.12	protein_coding	Slfn9	3.66876e-160	3.12584	15.4	16.31	11.81	95.2	94.92	84.47
ENSMUSG00000030745.9	protein_coding	Il21r	2.21004e-159	2.41101	19.96	17.17	16.14	67.13	68.45	68.89
ENSMUSG00000085295.7	lncRNA	4930430E12Rik	3.6902e-159	2.43849	29.34	32.1	32.35	119.21	121.74	126.85
ENSMUSG00000038037.5	protein_coding	Socs1	4.18488e-158	4.20872	1.08	0.99	1.32	15.35	16.91	13.41
ENSMUSG00000073555.1	protein_coding	Gm4951	5.8847e-158	3.33411	11	14.43	9.84	86.88	89.4	80.84
ENSMUSG00000027827.17	protein_coding	Kcnab1	8.93791e-158	4.31844	0.91	0.99	0.8	13.58	13.28	12.39
ENSMUSG00000037997.12	protein_coding	Parp11	9.2798e-158	2.96879	18.41	21.26	15.09	101.48	106.82	101.38
ENSMUSG00000023307.14	protein_coding	March5	1.61162e-157	2.3975	56.73	60.62	51.95	219.84	227.18	196.71
ENSMUSG00000021895.10	protein_coding	Arhgef3	3.05892e-157	2.44811	7.69	7.51	6.93	29.91	30.3	26.96
ENSMUSG00000047945.6	protein_coding	Marcksl1	4.73036e-157	3.49045	16.23	16.35	13.83	145.96	127.26	103.97
ENSMUSG00000091144.2	protein_coding	Phf11c	1.43077e-156	3.82378	1.24	1.7	1.08	13.86	13.7	13.45
ENSMUSG00000041135.15	protein_coding	Ripk2	6.38089e-156	2.48201	8.35	8.48	8.22	35.15	34.97	30.96
ENSMUSG00000078763.2	protein_coding	Slfn1	4.29653e-155	3.27611	19.66	28.29	20.28	150.15	160.93	167.43
ENSMUSG00000030149.15	protein_coding	Klrk1	4.45597e-155	4.47905	3.12	4.79	2.63	58.89	60.1	50.5
ENSMUSG00000078920.3	protein_coding	Ifi47	1.59968e-153	2.83227	80.01	92.19	67.68	413.02	433.14	388.68
ENSMUSG00000041571.9	protein_coding	Selenow	1.67479e-152	2.41925	37.15	40.82	36.85	135.86	148.11	159.52
ENSMUSG00000094796.2	protein_coding	BC147527	2.62511e-151	3.65491	4.98	4.5	3.28	36.4	40.04	38.53
ENSMUSG00000033781.7	protein_coding	Asb13	3.4276e-151	2.5652	5.76	6.17	5.06	23.36	25.28	23.98
ENSMUSG00000027580.17	protein_coding	Helz2	3.80441e-151	2.62982	20.18	21.76	16.8	82.16	84.61	96.25
ENSMUSG00000044468.14	protein_coding	Tent5c	9.61574e-151	2.6656	8.52	9.09	6.94	38.64	35.86	38.03
ENSMUSG00000002227.15	protein_coding	Mov10	2.45445e-150	2.50529	23.93	25.07	19.43	93.57	92.96	94.25
ENSMUSG00000009585.18	protein_coding	Apobec3	3.27636e-150	2.33801	50.12	48.31	41.13	176.61	168.57	164.16
ENSMUSG00000029780.14	protein_coding	Nt5c3	3.90234e-148	2.83655	46.69	50.88	39.11	236.89	255.59	212.84
ENSMUSG00000033538.13	protein_coding	Casp4	3.16609e-145	2.85453	34.84	38.8	33.19	202.89	195.68	159.78
ENSMUSG00000075602.10	protein_coding	Ly6a	5.37083e-145	2.64802	99.92	103.53	110.75	441.53	425.07	559.09
ENSMUSG00000052749.9	protein_coding	Trim30b	9.112e-142	3.67038	1.51	2.03	1.48	16.28	16.21	13.58
ENSMUSG00000037921.15	protein_coding	Ddx60	3.60213e-139	3.11595	17.79	19.19	12.93	101.19	109.89	102.11
ENSMUSG00000023903.8	protein_coding	Mmp25	5.31746e-139	5.29695	0.17	0.27	0.21	6.84	5.57	6.15
ENSMUSG00000040033.16	protein_coding	Stat2	3.67894e-138	2.57043	81.42	83.68	63.25	313.66	321.79	345.37
ENSMUSG00000034855.13	protein_coding	Cxcl10	5.76313e-138	7.34704	26.49	42.02	23.29	3890.5	3878.01	3133.86
ENSMUSG00000040296.15	protein_coding	Ddx58	1.33724e-137	2.45339	74.68	84.4	64.13	295.83	304.22	283.2
ENSMUSG00000115338.2	protein_coding	Pnp	5.10121e-137	2.58079	221.78	220.86	168.74	889.76	897.08	857.17
ENSMUSG00000037849.8	protein_coding	Ifi206	6.65476e-137	3.1786	33.05	40.3	26.08	221.96	217.64	210.47
ENSMUSG00000023206.16	protein_coding	Il15ra	2.43029e-136	3.96085	5.17	5.95	4.03	65.16	57.27	47.66
ENSMUSG00000037447.16	protein_coding	Arid5a	4.12354e-136	3.26174	5.36	5.56	4.12	35.27	37.58	30.91
ENSMUSG00000037995.15	protein_coding	Igsf9	1.57096e-133	3.99184	1.68	2.81	2.24	21.86	25.65	29.75
ENSMUSG00000035042.2	protein_coding	Ccl5	5.54695e-133	7.6171	23.53	33.67	20.23	4674.66	3503.74	2907.14
ENSMUSG00000049488.14	protein_coding	Tmem67	9.93616e-133	2.65148	4.86	4.9	4.1	21.51	22.02	19.32
ENSMUSG00000053318.7	protein_coding	Slamf8	4.41968e-131	3.46236	8.63	12.69	10.58	96.51	84.61	73.52
ENSMUSG00000057346.12	protein_coding	Apol9a	4.48292e-131	6.70298	0.25	0.25	0.41	26.66	20.17	23.34
ENSMUSG00000079363.7	protein_coding	Gbp4	1.26998e-130	6.87306	0.54	1.09	0.65	68.11	63.48	59.62
ENSMUSG00000099974.1	protein_coding	Bcl2a1d	1.95737e-128	3.6016	6.54	8.6	7.8	77.11	65.98	58.83
ENSMUSG00000023341.15	polymorphic_pseudogene	Mx2	3.59029e-128	3.69487	12.01	19.37	13.95	117.43	156.64	152.18
ENSMUSG00000037405.8	protein_coding	Icam1	1.09447e-126	2.6993	43.86	48.11	42.85	243.08	209.81	179.76
ENSMUSG00000032724.5	protein_coding	Abtb2	2.96807e-126	5.34742	0.21	0.16	0.13	4.92	4.97	4.8
ENSMUSG00000105504.4	protein_coding	Gbp5	8.57009e-126	5.6372	7.1	8.2	4.78	256.45	256.21	214.11
ENSMUSG00000050395.8	protein_coding	Tnfsf15	2.75102e-125	5.01845	0.29	0.32	0.24	7.02	6.61	6.32
ENSMUSG00000037826.5	protein_coding	Ppm1k	5.62402e-125	2.34213	2.74	2.61	2.57	10.03	9.72	9.26
ENSMUSG00000029648.13	protein_coding	Flt1	5.60373e-124	4.11683	0.87	1.34	0.69	11.85	12.9	11.71
ENSMUSG00000018930.3	protein_coding	Ccl4	2.93519e-123	2.84174	118.76	90.48	104.45	590.98	566.74	468.65
ENSMUSG00000029605.16	polymorphic_pseudogene	Oas1b	5.35527e-121	2.75663	8.29	10.79	8.74	40.56	47.96	47.52
ENSMUSG00000025324.8	protein_coding	Atp10a	1.24785e-118	2.57665	2.28	2.06	1.84	8.69	9.36	8.55
ENSMUSG00000026536.9	protein_coding	Ifi211	5.81913e-118	2.70933	153.17	179.39	128.23	765.84	765.25	658.9
ENSMUSG00000022180.7	protein_coding	Slc7a8	3.86548e-117	2.58447	26.81	25.6	20.13	114.22	102.09	98.81
ENSMUSG00000028362.2	protein_coding	Tnfsf8	9.16576e-117	4.41129	0.44	0.48	0.27	5.53	6.13	6.48
ENSMUSG00000029490.4	protein_coding	Mfsd7a	9.8127e-117	2.57292	6.26	7.84	6.68	30.81	31.58	27.01
ENSMUSG00000027669.14	protein_coding	Gnb4	1.27344e-116	2.53501	10.44	10.91	8.61	38.84	45.62	40.84
ENSMUSG00000090231.10	protein_coding	Cfb	1.46314e-114	6.36151	1.51	2.43	1.61	128.89	115.18	89.29
ENSMUSG00000068245.14	protein_coding	Phf11d	1.81245e-114	3.36257	62.57	74.56	45.35	483.11	471.71	401.52
ENSMUSG00000074874.10	protein_coding	Ctla2b	2.68125e-114	2.5147	34.62	41.54	34.85	159.6	164.16	135.29
ENSMUSG00000038213.7	protein_coding	Tapbpl	1.79694e-113	2.825	15.73	17.6	12.48	85.19	78.23	71.26
ENSMUSG00000052485.7	protein_coding	Tmem171	2.55488e-113	3.03885	6.42	6.61	6.03	41.85	38.08	33.48
ENSMUSG00000062082.16	protein_coding	Cd200r4	3.97992e-113	2.45916	32.14	40.08	33.42	140.78	153.64	125.33
ENSMUSG00000074342.3	protein_coding	I830077J02Rik	1.17264e-112	3.12175	3.33	3.39	2.5	18.05	21.56	18.32
ENSMUSG00000029298.15	protein_coding	Gbp9	6.70512e-111	2.69257	19	23.66	16.13	91.84	95.27	87.94
ENSMUSG00000090222.2	unprocessed_pseudogene	Ifi203-ps	1.29165e-110	2.71641	7.78	9.39	6.86	36.95	41.77	35.47
ENSMUSG00000021871.19	protein_coding	Gm49342	4.20916e-110	2.53888	96.89	107.52	82.97	384.85	455.26	367.7
ENSMUSG00000028480.14	protein_coding	Glipr2	4.61316e-110	4.3721	1.17	1.53	0.85	19.65	18.89	14.51
ENSMUSG00000053846.5	protein_coding	Lipg	3.18442e-108	8.65778	0.05	0.05	0.04	15.09	16.28	13.25
ENSMUSG00000059089.4	protein_coding	Fcgr4	1.25578e-105	2.98556	34.04	46.97	30.79	212.08	231.35	198.07
ENSMUSG00000039531.8	protein_coding	Zup1	5.37019e-104	2.40586	26.76	29.72	21.8	102.4	103.62	93.98
ENSMUSG00000095366.2	lncRNA	Gm21860	4.48749e-103	3.17318	3.76	4.33	4.68	28.26	26.99	29.57
ENSMUSG00000029798.11	protein_coding	Herc6	6.34621e-102	3.00673	38.41	44.55	27.59	218.44	226.83	198.79
ENSMUSG00000000247.11	protein_coding	Lhx2	1.19866e-100	5.99885	0.27	0.21	0.25	10.74	11.53	10.68
ENSMUSG00000026875.14	protein_coding	Traf1	4.63279e-100	2.89864	11.81	13.02	17.46	84.42	72.45	71.69
ENSMUSG00000033581.17	protein_coding	Igf2bp2	7.97237e-100	2.36282	22.32	25.55	19.93	86.74	90.51	74.87
ENSMUSG00000076441.9	protein_coding	Ass1	9.01381e-100	2.62341	65	54.57	46.27	275.99	226.83	236.93
ENSMUSG00000026088.15	protein_coding	Mitd1	9.51297e-100	2.3292	17.15	18.36	14.67	61.67	63.85	56.71
ENSMUSG00000025279.7	protein_coding	Dnase1l3	1.37676e-98	6.91503	0.09	0.09	0.04	7.91	5.58	5.47
ENSMUSG00000053007.9	protein_coding	Creb5	2.78111e-98	2.33308	8.11	8.11	6.11	28.15	26.98	26.2
ENSMUSG00000026482.13	protein_coding	Rgl1	1.18765e-97	2.88656	3.76	4.67	6.01	26.59	25.27	25.58
ENSMUSG00000060550.16	protein_coding	H2-Q7	1.76907e-97	3.05671	11.85	12.52	16.92	78.12	72.22	99.49
ENSMUSG00000079339.7	protein_coding	Ifit1bl1	4.13312e-97	7.07819	6.09	8.39	3.96	684.76	655.78	486.42
ENSMUSG00000039232.12	protein_coding	Stx11	4.63801e-97	2.55363	4.4	4.66	5.07	21.72	21.02	17.41
ENSMUSG00000039994.15	protein_coding	Timeless	7.11181e-97	2.74791	2	2	2.01	9.04	9.01	11.23
ENSMUSG00000106990.1	TEC	Gm42547	3.88043e-95	2.71305	2.57	2.42	2.2	11.65	12.52	9.89
ENSMUSG00000043263.13	protein_coding	Ifi209	1.19209e-94	2.67097	101.92	122.1	81.9	492.01	498.71	420.97
ENSMUSG00000112627.1	lncRNA	4933412E12Rik	1.87756e-94	3.19386	4.72	5.59	3.44	28.38	32.92	29.57
ENSMUSG00000073491.11	protein_coding	Ifi213	3.91981e-94	2.88561	59.68	80.85	49.12	331.39	345.99	338.96
ENSMUSG00000044701.5	protein_coding	Il27	2.60655e-93	5.31074	0.49	0.87	0.77	23.38	20.09	18.73
ENSMUSG00000000204.16	protein_coding	Slfn4	3.31866e-93	5.11622	5.15	8.87	6.01	152.64	176.16	179.4
ENSMUSG00000070034.13	protein_coding	Sp110	4.67354e-92	2.45401	58.11	71.04	47.78	229.69	240.51	232.54
ENSMUSG00000047067.7	protein_coding	Dusp28	7.03738e-92	2.88666	4.39	4.04	3.48	20.7	22.78	20.15
ENSMUSG00000030560.17	protein_coding	Ctsc	5.94088e-91	2.42368	119.24	121.91	100.04	499.57	455.9	369.59
ENSMUSG00000046879.7	protein_coding	Irgm1	1.01757e-89	2.35031	123.23	138.11	102.81	483.49	465.3	394.24
ENSMUSG00000040987.15	protein_coding	Mill2	5.56355e-86	2.37571	3.98	4.43	4.78	15.76	15.09	18.86
ENSMUSG00000039236.18	protein_coding	Isg20	3.67708e-84	5.09167	20.49	25.48	13.3	500.87	509.27	467.41
ENSMUSG00000031257.14	protein_coding	Nox1	4.08402e-84	3.11407	1.15	1.31	1.23	8.2	7.16	7.88
ENSMUSG00000047798.15	protein_coding	Cd300lf	7.16993e-83	2.77027	3.75	3.65	3.19	17.6	14.94	19.85
ENSMUSG00000000386.16	polymorphic_pseudogene	Mx1	1.94175e-82	4.61997	43.37	59.76	34.5	835.63	862.97	771.73
ENSMUSG00000054203.7	protein_coding	Ifi205	7.8364e-82	6.23641	7.37	11.59	6.05	522.54	485.68	375.67
ENSMUSG00000075010.5	lncRNA	AW112010	3.14358e-81	5.2504	19.38	23.01	14.71	631.13	567.52	389.4
ENSMUSG00000003617.16	protein_coding	Cp	5.33226e-81	2.43437	7.07	7.12	5.51	25.94	28.36	22.71
ENSMUSG00000032815.16	protein_coding	Fanca	1.91146e-80	2.92988	2.47	2.31	2.4	14.5	13.05	12.33
ENSMUSG00000021614.16	protein_coding	Vcan	2.688e-80	4.1358	0.37	0.42	0.31	5.68	4.81	3.47
ENSMUSG00000021758.14	protein_coding	Ddx4	8.6312e-80	4.20856	0.43	0.48	0.37	6.14	6.38	4.83
ENSMUSG00000118607.1	protein_coding	AC147806.2	4.2713e-76	4.53505	0.23	0.42	0.44	5.62	5.37	7.66
ENSMUSG00000078349.3	lncRNA	AW011738	4.64575e-76	2.95186	1.68	1.68	1.19	8.56	7.83	8.98
ENSMUSG00000026946.9	protein_coding	Nmi	4.58341e-75	2.38474	32.64	35.21	25.67	125.9	125.1	102.81
ENSMUSG00000006930.15	protein_coding	Hap1	1.57356e-74	3.57138	0.99	1.16	0.64	7.01	8.77	8.01
ENSMUSG00000024401.14	protein_coding	Tnf	3.69353e-74	2.37277	24.52	23.81	24.53	107.82	91.7	73.97
ENSMUSG00000022126.6	protein_coding	Acod1	4.07476e-73	6.93705	4.26	3.91	2.8	475.21	289.68	224.22
ENSMUSG00000017652.16	protein_coding	Cd40	4.42266e-73	4.74569	12.71	15.94	8.83	270.6	252.22	212.43
ENSMUSG00000035385.5	protein_coding	Ccl2	8.85656e-72	4.21665	3.57	2.89	3.48	59.5	44.91	30.84
ENSMUSG00000067297.5	protein_coding	Ifit1bl2	9.3782e-70	3.04314	0.68	0.82	0.72	4.26	4.75	4.31
ENSMUSG00000069844.12	protein_coding	Sco1	1.08899e-69	2.35054	4.23	5.06	4.03	16.47	18.14	14.63
ENSMUSG00000097194.2	lncRNA	9330175E14Rik	1.2231e-69	2.33333	3.02	3.37	2.55	10.32	11.57	10.65
ENSMUSG00000017057.9	protein_coding	Il13ra1	2.12453e-67	2.80934	5.22	5.14	3.91	27.09	27.06	18.46
ENSMUSG00000068417.8	protein_coding	Pnp2	5.51653e-67	2.82911	3.98	3.95	3.17	18.09	22.1	16.97
ENSMUSG00000097006.7	lncRNA	9530082P21Rik	3.29681e-66	2.40855	2.04	2.15	1.95	8.2	7.36	8.15
ENSMUSG00000027074.14	protein_coding	Slc43a3	5.94306e-65	2.36764	4.04	5.3	3.89	17.7	15.52	16.3
ENSMUSG00000073902.5	unprocessed_pseudogene	Gm1966	4.57947e-64	3.19365	0.69	1.03	0.69	4.18	5.26	6.66
ENSMUSG00000071068.7	protein_coding	Treml2	1.65117e-61	4.95989	0.2	0.13	0.08	3.26	3.08	2.77
ENSMUSG00000089844.7	protein_coding	A530032D15Rik	1.96798e-61	3.49949	1.94	1.48	1.47	14.23	12.16	13.77
ENSMUSG00000052631.15	protein_coding	Sh2d6	2.22318e-61	3.55827	2.38	3.44	1.63	17.7	21.7	24.3
ENSMUSG00000066363.12	protein_coding	Serpina3f	3.83509e-61	6.76315	0.06	0.18	0.07	9.11	9.11	6.35
ENSMUSG00000029417.9	protein_coding	Cxcl9	4.05139e-61	7.60372	0.43	0.83	0.31	97.82	67.51	68.66
ENSMUSG00000062007.13	protein_coding	Hsh2d	5.78318e-61	5.05048	0.29	0.45	0.15	6.05	7.53	7.2
ENSMUSG00000040253.15	protein_coding	Gbp7	2.62755e-59	3.93859	12.19	14.98	8.45	134.57	143.3	122.26
ENSMUSG00000028268.14	protein_coding	Gbp3	4.91496e-59	4.12504	32.04	37.16	20.61	401.93	407.96	339.03
ENSMUSG00000045932.12	protein_coding	Ifit2	5.14943e-58	3.77545	175.84	223.84	132.14	1916.26	1823.04	1593.08
ENSMUSG00000035852.11	protein_coding	Misp	1.02005e-57	3.81062	0.82	0.72	0.41	6.84	5.73	6.86
ENSMUSG00000019817.18	protein_coding	Plagl1	1.65385e-57	4.76889	0.12	0.13	0.34	3.95	3.16	3.47
ENSMUSG00000078921.3	protein_coding	Tgtp2	2.03556e-57	4.24529	19.98	30.19	17.33	323.58	333.99	282.35
ENSMUSG00000016529.5	protein_coding	Il10	8.32119e-57	2.9971	2.54	3.48	2.73	15.13	20.64	15.14
ENSMUSG00000023045.13	protein_coding	Soat2	9.28168e-57	2.32535	3.01	4.45	3.93	12.88	13.48	15.25
ENSMUSG00000028773.8	protein_coding	Fabp3	1.28458e-55	2.62039	7.06	9.48	7.18	38.66	37.47	30.26
ENSMUSG00000035279.8	protein_coding	Ssc5d	2.25114e-55	2.70592	0.67	0.83	0.79	4.04	3.42	3.45
ENSMUSG00000062310.7	protein_coding	Glrp1	2.46991e-55	2.97831	2.66	2.71	1.67	14.7	14.27	11.31
ENSMUSG00000035352.3	protein_coding	Ccl12	6.32168e-55	6.63831	0.48	0.79	0.54	52.45	51.83	31.1
ENSMUSG00000086213.2	lncRNA	A330040F15Rik	3.00284e-54	5.26787	0.11	0.32	0.18	4.92	6.12	6.95
ENSMUSG00000025165.12	protein_coding	Sectm1a	4.9722e-54	6.72097	0.19	0.14	0.06	10.34	10.75	9.11
ENSMUSG00000111118.1	processed_pseudogene	Gm6545	7.07246e-54	4.71788	6.19	9.87	4.94	134.88	139.29	133.52
ENSMUSG00000030187.15	protein_coding	Klra2	9.45906e-54	2.66797	2.27	2.74	1.74	10.06	10.75	10.25
ENSMUSG00000020357.3	protein_coding	Flt4	6.71421e-53	5.35941	0.08	0.07	0.01	1.66	1.42	1.67
ENSMUSG00000040328.16	protein_coding	Olfr56	4.48285e-52	4.83469	1.91	2.12	1.11	40.19	39.44	28.41
ENSMUSG00000091649.3	protein_coding	Phf11b	3.42309e-51	3.70533	60.01	76.56	43.92	605.89	611.48	509.43
ENSMUSG00000068735.14	protein_coding	Trp53i11	3.54541e-51	5.32618	0.18	0.14	0.09	4.86	3.7	3.2
ENSMUSG00000070883.3	protein_coding	Ccdc173	1.00334e-49	3.16673	0.99	1.27	0.86	7.46	6.84	6.25
ENSMUSG00000114761.1	lncRNA	Gm47242	1.39005e-49	5.15468	0.89	1.53	1.11	27.11	27.77	38.55
ENSMUSG00000050370.5	protein_coding	Ch25h	7.68979e-49	3.89013	2.11	1.14	1.33	22.15	15.72	11.79
ENSMUSG00000057135.12	protein_coding	Scimp	3.91896e-48	5.23253	0.54	0.3	0.3	13.02	9.72	9.33
ENSMUSG00000053113.3	protein_coding	Socs3	1.04747e-47	2.6947	1.83	1.46	1.32	8	7.75	5.99
ENSMUSG00000015377.10	protein_coding	Dennd6b	1.54689e-47	2.60493	1.18	1.03	1.33	4.61	4.96	6.17
ENSMUSG00000068129.5	protein_coding	Cst7	1.69005e-47	5.21948	0.66	0.77	0.36	22.12	16.45	10.05
ENSMUSG00000059108.4	protein_coding	Ifitm6	2.23606e-46	2.68564	9.22	8.45	5.42	33.8	38.89	34.92
ENSMUSG00000028037.13	protein_coding	Ifi44	6.27463e-46	3.48286	40.28	50.17	27.44	321.81	328.74	316.99
ENSMUSG00000055110.8	lncRNA	A630012P03Rik	4.17242e-45	5.61444	0.09	0.19	0.09	4.99	3.78	4.62
ENSMUSG00000090523.2	protein_coding	Gypc	2.2852e-44	2.50095	1.19	1.42	1.26	5.68	5.2	5.17
ENSMUSG00000015222.18	protein_coding	Map2	3.33204e-44	2.63625	0.92	1.29	0.82	4.23	5.26	4.22
ENSMUSG00000049608.8	protein_coding	Gpr55	7.07958e-44	5.30688	0.09	0.06	0.07	2.78	1.88	1.99
ENSMUSG00000078922.9	protein_coding	Tgtp1	1.06839e-42	7.83363	0.45	0.25	0.1	53.78	46.37	32.08
ENSMUSG00000097960.1	lncRNA	A330074K22Rik	2.61566e-41	3.10054	0.69	0.57	0.66	3.84	3.4	4.93
ENSMUSG00000097534.3	lncRNA	Gm16675	5.06709e-41	2.64478	2.21	2.2	1.63	7.44	10.46	9.56
ENSMUSG00000020902.12	protein_coding	Ntn1	1.37723e-40	3.9593	0.09	0.14	0.08	1.23	1.08	1.34
ENSMUSG00000020826.9	protein_coding	Nos2	9.70349e-40	9.89166	0.07	0.02	0	32.43	19.9	18.08
ENSMUSG00000028270.12	protein_coding	Gbp2	2.64724e-37	4.78505	52.08	76	31.39	1183.83	1165.49	919.7
ENSMUSG00000098934.1	unprocessed_pseudogene	Gm18853	2.88253e-37	2.8932	1.41	1.93	1.22	10.29	8.94	5.64
ENSMUSG00000099241.2	processed_pseudogene	Gm18852	3.73978e-37	2.62302	2.2	1.94	1.05	7.85	7.98	7.52
ENSMUSG00000028885.8	protein_coding	Smpdl3b	1.07857e-36	2.65824	3.7	3.17	2.17	17.61	12.18	11.96
ENSMUSG00000102037.1	protein_coding	Bcl2a1a	1.4988e-36	4.35113	0.7	0.64	1.39	20.25	11.83	11.36
ENSMUSG00000030930.14	protein_coding	Chst15	4.15154e-36	2.53531	0.38	0.45	0.42	1.74	1.67	1.87
ENSMUSG00000073631.2	lncRNA	Gm10553	4.16914e-36	5.23894	0.04	0.33	0.11	4.9	4.4	4.17
ENSMUSG00000024675.19	protein_coding	Ms4a4c	1.07842e-35	4.94972	55.96	92.24	36.44	1487.74	1516.51	1256.23
ENSMUSG00000027514.14	protein_coding	Zbp1	5.4891e-35	2.92539	108.51	131.57	74.27	576.44	619.98	561.05
ENSMUSG00000033847.15	protein_coding	Pla2g4c	3.10654e-34	4.69387	0.11	0.09	0.05	1.72	1.68	1.45
ENSMUSG00000060183.6	polymorphic_pseudogene	Cxcl11	9.06251e-34	12.5959	0	0.03	0.02	80.85	69.53	57.82
ENSMUSG00000039783.15	protein_coding	Kmo	1.43863e-33	3.77482	0.27	0.16	0.22	2.33	2.38	1.89
ENSMUSG00000022747.17	protein_coding	St3gal6	2.20612e-33	2.79933	0.87	0.75	0.83	3.45	4.77	4.29
ENSMUSG00000090881.3	unprocessed_pseudogene	Phf11	3.11094e-33	3.17201	1.69	2.84	2.06	14.53	15.46	14
ENSMUSG00000085977.1	processed_pseudogene	Gm5970	5.43006e-33	3.23127	1.21	1.33	0.59	7.52	7.13	6.83
ENSMUSG00000035373.2	protein_coding	Ccl7	1.07089e-31	3.99798	0.73	0.82	1.51	15.65	13.06	8.49
ENSMUSG00000046687.6	processed_pseudogene	Gm5424	1.0782e-30	2.79524	2.21	1.75	1.62	11.79	9.32	7.26
ENSMUSG00000073628.5	lncRNA	Gm10552	7.42715e-30	4.12243	1.06	3.48	1.69	27.12	25.85	28.17
ENSMUSG00000063388.5	processed_pseudogene	BC023105	1.55179e-29	5.86993	0.12	0.18	0.06	5.02	6.4	4.43
ENSMUSG00000084846.1	lncRNA	A730011C13Rik	1.84329e-29	3.45034	0.42	0.33	0.38	3.23	2.81	3.19
ENSMUSG00000079457.11	protein_coding	Gm7609	2.04304e-29	4.32036	0.31	0.21	0.34	4.52	3.34	5.36
ENSMUSG00000063234.5	protein_coding	Gpr84	2.63625e-29	2.65449	3.48	3.46	2.74	21.38	12.41	11.08
ENSMUSG00000041481.17	protein_coding	Serpina3g	2.08855e-28	7.25777	0.06	0.5	0.32	39.72	36.78	25.77
ENSMUSG00000033470.12	protein_coding	Cysltr2	2.5044e-28	2.65632	1.58	1.43	1.48	7.76	5.96	7.23
ENSMUSG00000022099.17	protein_coding	Dmtn	3.69967e-28	3.91562	0.18	0.13	0.47	2.59	2.91	2.37
ENSMUSG00000029862.16	protein_coding	Clcn1	1.21353e-26	3.11584	0.28	0.27	0.25	1.74	1.82	1.56
ENSMUSG00000031596.15	protein_coding	Slc7a2	3.71046e-25	2.3933	0.49	0.6	0.56	2.94	1.69	1.78
ENSMUSG00000103845.1	processed_pseudogene	Gm19026	6.07512e-25	3.2362	0.14	0.16	0.14	0.84	0.96	1.23
ENSMUSG00000073418.4	protein_coding	C4b	1.19383e-24	4.97899	0.13	0.1	0.01	1.3	1.57	1.55
ENSMUSG00000048806.4	protein_coding	Ifnb1	2.32694e-24	5.86162	0.37	0.14	0.11	11.67	9.39	5.72
ENSMUSG00000034987.4	protein_coding	Hrh2	2.50095e-24	3.4498	0.13	0.16	0.21	1.53	1.41	1.21
ENSMUSG00000022309.9	protein_coding	Angpt1	3.47398e-24	5.35242	0.03	0.05	0.02	1.06	1.27	0.73
ENSMUSG00000022548.14	protein_coding	Apod	2.13827e-23	4.11865	0.41	0.37	0.19	3.54	4.72	4.19
ENSMUSG00000009185.2	protein_coding	Ccl8	1.34509e-22	4.94166	0.26	0.49	0.59	9.11	12.92	10.55
ENSMUSG00000102882.1	TEC	Gm2065	3.76642e-22	5.22686	0.06	0.01	0.06	1.08	1.4	1.57
ENSMUSG00000016283.13	protein_coding	H2-M2	6.25426e-22	2.88493	0.76	1.25	0.68	5.69	5.34	3.73
ENSMUSG00000030102.11	protein_coding	Itpr1	1.70016e-21	2.47324	8.05	10.45	5.6	30.88	32.89	35.56
ENSMUSG00000051969.7	protein_coding	Tlr11	1.94196e-20	3.26427	0.16	0.22	0.11	1.1	1.29	1.09
ENSMUSG00000092021.8	polymorphic_pseudogene	Gbp11	4.03909e-20	7.92176	0	0.03	0.01	2.98	3.79	2.67
ENSMUSG00000026700.4	protein_coding	Tnfsf4	4.3359e-20	3.60171	0.34	0.43	0.25	4.73	2.61	2.04
ENSMUSG00000023959.10	protein_coding	Clic5	2.11284e-19	5.84873	0.15	0.22	0.08	9.72	7.48	2.93
ENSMUSG00000027030.15	protein_coding	Stk39	4.57038e-19	3.05597	0.23	0.28	0.31	1.19	1.44	2.57
ENSMUSG00000054423.14	protein_coding	Cadps	2.43267e-18	3.4006	0.33	0.13	0.43	2.37	1.85	2.12
ENSMUSG00000118590.1	protein_coding	AC167036.1	7.89489e-18	3.89267	0.33	0.1	0.29	3.17	2.65	2.7
ENSMUSG00000039960.5	protein_coding	Rhou	2.37633e-17	2.4269	0.26	0.41	0.37	1.28	1.25	1.66
ENSMUSG00000115855.1	lncRNA	Gm34643	2.46852e-17	4.13132	0.17	0.07	0.11	2.27	1.46	0.98
ENSMUSG00000092277.1	protein_coding	Gm19684	2.89502e-17	3.16678	0.25	0.4	0.27	2	1.78	2.53
ENSMUSG00000071311.2	protein_coding	Gpr31b	3.28121e-17	2.52576	0.76	0.82	0.63	3.55	3.08	3.04
ENSMUSG00000000791.9	protein_coding	Il12rb1	3.58702e-17	6.00709	0.07	0	0.04	2.16	1.84	1.41
ENSMUSG00000018925.3	protein_coding	Heatr9	5.08288e-17	10.0283	0	0.02	0	6.61	7.79	6.43
ENSMUSG00000014773.13	protein_coding	Dll1	5.8315e-17	4.55347	0.14	0.1	0.06	2.12	1.41	1.92
ENSMUSG00000090103.1	lncRNA	Gm16094	1.05655e-16	4.34178	0.54	1.01	0.53	12.66	11.97	8.14
ENSMUSG00000109729.1	lncRNA	Gm45418	2.18767e-16	2.62463	1.62	2.02	1.9	6.94	9.21	9.46
ENSMUSG00000117446.1	lncRNA	Gm35551	2.4399e-16	5.47383	0.05	0.13	0.07	2.99	3.22	2.62
ENSMUSG00000036912.17	protein_coding	Piwil4	2.63798e-16	3.12499	0.17	0.29	0.18	1.56	1.25	1.47
ENSMUSG00000026866.16	protein_coding	Kynu	3.12066e-16	3.2633	0.46	0.5	0.23	4.53	2.14	1.89
ENSMUSG00000020027.18	protein_coding	Socs2	3.5902e-16	3.06574	0.4	0.36	0.57	2.52	3.29	2.97
ENSMUSG00000026475.7	protein_coding	Rgs16	3.83621e-16	2.6863	0.37	0.37	0.33	2.12	1.8	1.26
ENSMUSG00000024786.9	protein_coding	Majin	4.24939e-16	3.78924	0.27	0.11	0.14	1.78	1.61	2
ENSMUSG00000034212.14	protein_coding	Ankmy1	1.58534e-15	2.65686	0.2	0.34	0.26	1.4	1.13	1.37
ENSMUSG00000104654.1	TEC	Gm43814	2.80593e-15	3.73138	0.58	1.08	1.27	9.39	11.84	9.63
ENSMUSG00000025746.11	protein_coding	Il6	1.55403e-14	9.30555	0.04	0	0	9.38	7.55	4.06
ENSMUSG00000091556.8	protein_coding	Gm14569	2.61314e-14	8.78112	0.01	0	0	1.62	2.51	1.68
ENSMUSG00000082079.2	protein_coding	Dnmt3c	3.08393e-14	6.00751	0.02	0.04	0.02	1.01	1.46	1.29
ENSMUSG00000097418.7	lncRNA	Mir155hg	3.60897e-14	6.2094	0.07	0.04	0.03	4.22	2.5	1.63
ENSMUSG00000027570.15	protein_coding	Col9a3	4.58356e-14	2.49851	0.83	0.51	0.37	2.01	2.76	2.27
ENSMUSG00000082088.1	unprocessed_pseudogene	Gm15753	1.08847e-13	2.93662	0.32	0.45	0.68	3.19	3.05	2.46
ENSMUSG00000072919.4	protein_coding	Noxred1	1.4876e-13	2.9374	0.47	0.37	0.28	1.62	2.64	2.37
ENSMUSG00000020838.12	protein_coding	Slc6a4	1.5826e-13	4.18049	0.08	0.17	0.06	2.15	1.13	0.71
ENSMUSG00000038668.14	protein_coding	Lpar1	1.62937e-13	2.93439	0.34	0.21	1.01	2.86	2.91	2.28
ENSMUSG00000020407.13	protein_coding	Upp1	1.75978e-13	4.08418	0.18	0.28	0.38	5.44	2.83	2.72
ENSMUSG00000086184.1	lncRNA	Gm12764	4.71984e-13	2.90143	0.87	1.18	0.82	5.42	6.41	4.62
ENSMUSG00000040428.19	protein_coding	Plekha4	5.58684e-13	2.61699	1.14	0.67	0.41	4.51	2.61	2.75
ENSMUSG00000053931.11	protein_coding	Cnn3	1.15257e-12	3.11837	0.19	0.22	0.46	2.24	2.62	1.12
ENSMUSG00000038305.15	protein_coding	Spats2l	3.16512e-12	5.0761	0	0.06	0.07	1.08	1.43	1.18
ENSMUSG00000027360.5	protein_coding	Hdc	3.36004e-12	5.15068	0.97	0.84	0.13	18.59	19.97	17.55
ENSMUSG00000035299.16	protein_coding	Mid1	3.45347e-12	2.85812	9.76	6.12	4.78	51.89	32.38	31
ENSMUSG00000108112.1	lncRNA	Gm45193	4.03465e-12	9.69208	0	0	0	1.25	2.05	1.61
ENSMUSG00000001763.14	protein_coding	Tspan33	4.38983e-12	2.48638	0.21	0.61	0.41	2.01	1.52	1.76
ENSMUSG00000068606.6	protein_coding	Gm4841	4.76817e-12	7.35278	0.03	0	0	1.78	1.29	0.87
ENSMUSG00000054580.14	protein_coding	Pla2r1	7.04137e-12	2.76869	0.71	1.57	0.73	4.16	6.3	5.36
ENSMUSG00000040026.8	protein_coding	Saa3	1.40501e-11	3.08958	2.29	1.07	1.04	15.11	8.69	5.28
ENSMUSG00000116639.1	TEC	Gm49730	4.67525e-11	2.93232	0.18	0.26	0.14	1.18	1.07	1.19
ENSMUSG00000072572.9	protein_coding	Slc39a2	6.39439e-11	2.34188	0.27	0.23	0.27	1.12	0.99	0.91
ENSMUSG00000053957.5	lncRNA	Gm12474	6.62975e-11	3.99292	0.07	0.09	0.13	1.53	0.91	1.39
ENSMUSG00000027204.13	protein_coding	Fbn1	7.27633e-11	3.31345	0.16	0.14	0.42	2.08	1.78	1.8
ENSMUSG00000090942.1	protein_coding	F830016B08Rik	8.51857e-11	2.37197	3.76	6.58	2.94	15.21	18.41	19.34
ENSMUSG00000046080.17	protein_coding	Clec9a	8.81067e-11	2.87625	0.19	0.29	0.22	1.36	1.59	1.19
ENSMUSG00000089940.1	lncRNA	Gm4117	1.03852e-10	3.30609	0.17	0.23	0.09	1.04	1.88	0.87
ENSMUSG00000004791.7	protein_coding	Pgf	6.45514e-10	2.80976	0.29	0.11	0.34	1.59	1.17	1.38
ENSMUSG00000072844.6	lncRNA	G530011O06Rik	8.48282e-10	3.80911	4.53	2.1	2.14	57.33	25.7	17.36
ENSMUSG00000097166.1	lncRNA	9330179D12Rik	1.12093e-09	3.36089	0.1	0.27	0.27	1.94	1.33	2.17
ENSMUSG00000081769.9	protein_coding	Gm12216	1.56381e-09	2.53695	0.43	1.27	1.17	4.52	4.36	4.88
ENSMUSG00000118591.1	protein_coding	AC147806.1	2.45417e-09	8.62544	0	0	0	1.05	1.81	2.34
ENSMUSG00000087477.1	lncRNA	Gm13822	2.76892e-09	3.30076	0.84	1.55	0.99	7.87	11.04	7.93
ENSMUSG00000030142.10	protein_coding	Clec4e	6.67302e-09	3.04985	8.11	7.79	7.11	85.91	38.25	28
ENSMUSG00000118258.1	processed_pseudogene	Gm19076	7.33307e-09	2.55757	1.05	1.44	0.37	4.6	4.86	3.6
ENSMUSG00000116935.1	processed_pseudogene	Gpr31a	9.52312e-09	3.46569	0.35	0.25	0.1	3.06	1.88	1.26
ENSMUSG00000112716.1	lncRNA	4930471E19Rik	1.36287e-08	2.96468	0.11	0.37	0.66	2.33	2.56	2.25
ENSMUSG00000116961.1	lncRNA	Gm49662	3.07609e-08	5.21552	0	0.12	0.16	3.82	3.08	3.55
ENSMUSG00000090141.1	protein_coding	Gm614	3.76233e-08	3.51293	0.44	0.07	0.17	2.2	2.24	1.89
ENSMUSG00000118640.1	protein_coding	AC167036.2	8.57315e-08	3.3858	0.17	0.36	0.11	1.45	1.39	2.76
ENSMUSG00000022586.11	protein_coding	Ly6i	1.02833e-07	2.96509	0.4	0.44	0.16	2.75	2.02	1.36
ENSMUSG00000053338.9	protein_coding	Tarm1	1.17236e-07	2.4413	0.46	0.28	0.32	2.06	0.96	1.59
ENSMUSG00000095134.2	unprocessed_pseudogene	Mid1-ps1	1.17524e-07	2.92943	0.86	0.2	0.38	5.12	1.01	3.13
ENSMUSG00000034842.16	protein_coding	Art3	1.32354e-07	3.24079	0.12	0.73	0.16	2.3	1.96	1.6
ENSMUSG00000111857.1	lncRNA	1190001M18Rik	2.1399e-07	2.44237	0.26	0.42	0.21	1.37	1.26	1.22
ENSMUSG00000022584.14	protein_coding	Ly6c2	3.38469e-07	2.67467	0.3	0.25	0.6	1.76	2.34	2.28
ENSMUSG00000022938.8	protein_coding	Fam3b	3.76505e-07	6.33295	0	0.06	0	1.73	1.97	1.08
ENSMUSG00000035186.6	protein_coding	Ubd	4.58123e-07	5.58158	0.05	0	0.04	1.78	1.61	1.11
ENSMUSG00000096850.1	protein_coding	Gm21748	8.28814e-07	3.21687	1.69	0.86	0.44	11.31	6.8	7.52
ENSMUSG00000089898.2	lncRNA	Gm14199	1.23752e-06	6.10382	0	0	0.1	3.84	2.11	3.46
ENSMUSG00000103105.5	transcribed_unprocessed_pseudogene	Gm18752	1.48632e-06	3.24116	0.5	0.2	0.16	2.68	2.25	1.97
ENSMUSG00000115463.1	protein_coding	Gm49356	1.92477e-06	2.85329	0.64	3.17	0.24	9.25	7.43	7.51
ENSMUSG00000101279.1	unprocessed_pseudogene	Gm18342	3.49683e-06	5.19788	0	0.17	0	1.82	1.39	2.09
ENSMUSG00000022501.6	protein_coding	Prm1	4.66387e-06	7.00215	0	0	0	2.12	2.23	1.4
ENSMUSG00000109560.1	processed_pseudogene	Gm8463	8.77688e-06	4.00324	0	0.28	0.08	1.37	2.44	1.48
ENSMUSG00000082365.2	transcribed_processed_pseudogene	Gm15754	1.1631e-05	6.70022	0	0	0	0.93	1.13	1.01
ENSMUSG00000093507.1	lncRNA	Gm20627	1.75524e-05	2.84976	0.17	0.52	0.25	2.03	2.01	1.86
ENSMUSG00000101264.1	lncRNA	Gm28347	1.76459e-05	6.73389	0	0	0	3.09	2.77	1.47
ENSMUSG00000081169.1	unprocessed_pseudogene	Gm12551	3.54513e-05	3.24707	0.15	0.14	0.12	1.24	1.04	1.35
ENSMUSG00000118618.1	transcribed_unprocessed_pseudogene	AC123856.1	4.90189e-05	5.26768	1.66	0.06	0.07	25.99	6.24	24.41
ENSMUSG00000114635.1	protein_coding	Gm49392	6.51413e-05	4.07669	0.4	0	0.37	4.05	5.48	4.62
ENSMUSG00000099871.1	unprocessed_pseudogene	Gm21742	0.000438035	3.23047	0	0.17	0.21	0.88	1.45	1.69
ENSMUSG00000032595.10	protein_coding	Cdhr4	0.000792976	2.59996	0.44	0.1	0.06	0.6	1.35	1.05

## Sheet: BMDM eccDNA vs linear - down
gene_id	gene_type	gene_name	adjusted_pvalue	log2FoldChange	FPKM
					linear_rep1	linear_rep2	linear_rep3	eccDNA_rep1	eccDNA_rep2	eccDNA_rep3
ENSMUSG00000038332.13	protein_coding	Sesn1	3.29578e-252	-3.45863	49.65	52.03	48.63	3.11	3.67	2.98
ENSMUSG00000068747.14	protein_coding	Sort1	5.89805e-216	-3.1053	22.52	22.77	23.03	1.58	2.11	1.96
ENSMUSG00000047747.10	protein_coding	Rnf150	3.64907e-194	-5.23515	7.24	6.45	6.16	0.11	0.14	0.12
ENSMUSG00000040710.10	protein_coding	St8sia4	4.01966e-177	-3.06235	22.36	22.84	20.14	1.57	2.03	1.97
ENSMUSG00000022885.16	protein_coding	St6gal1	1.80786e-160	-2.38605	37.07	35.12	37.64	5.51	4.77	4.88
ENSMUSG00000031613.9	protein_coding	Hpgd	7.90048e-159	-4.5428	49.63	42.18	46.99	1.08	1.91	1.18
ENSMUSG00000037235.13	protein_coding	Mxd4	5.16931e-158	-3.00302	34.93	29.74	33.21	3.18	2.57	3.06
ENSMUSG00000041797.7	protein_coding	Abca9	4.323e-140	-3.20775	7.7	7.61	8.59	0.62	0.62	0.61
ENSMUSG00000038886.10	protein_coding	Man2a2	1.14138e-130	-2.60106	21.48	22.05	21.36	2.32	2.97	2.35
ENSMUSG00000043008.9	protein_coding	Klhl6	2.35636e-127	-2.68042	24.81	24.33	26.44	2.89	2.89	2.67
ENSMUSG00000041633.14	protein_coding	Kctd12b	1.1143e-113	-3.8079	7.81	7.18	7.49	0.27	0.45	0.39
ENSMUSG00000055782.9	protein_coding	Abcd2	4.14119e-112	-3.12232	6.81	6.76	6.89	0.48	0.56	0.63
ENSMUSG00000020034.7	protein_coding	Tcp11l2	7.30872e-107	-2.42154	21.96	20.74	20.43	2.65	2.76	3.01
ENSMUSG00000078122.4	lncRNA	F630028O10Rik	6.9286e-95	-2.96369	12.25	12.58	13.57	1.24	1.26	1.02
ENSMUSG00000051212.8	protein_coding	Gpr183	5.82953e-94	-2.92461	11.61	12.71	13.05	1.16	1.18	1.18
ENSMUSG00000037224.15	protein_coding	Zfyve28	1.68066e-93	-2.73486	30.18	32.58	31.48	2.48	3.79	3.77
ENSMUSG00000020593.16	protein_coding	Lpin1	4.11426e-92	-2.97488	5.58	5.75	5.52	0.45	0.51	0.56
ENSMUSG00000022419.16	protein_coding	Deptor	2.40757e-87	-3.66476	2.99	2.66	2.84	0.17	0.14	0.17
ENSMUSG00000034858.16	protein_coding	Fam214a	3.63722e-71	-2.91812	15.19	13.25	11.8	1.12	1.06	1.62
ENSMUSG00000021384.14	protein_coding	Susd3	1.75545e-68	-2.36598	92.76	86.19	98.03	9.52	13.67	15
ENSMUSG00000032549.7	protein_coding	Rab6b	1.15381e-61	-2.54259	4.45	4.46	4.64	0.53	0.56	0.56
ENSMUSG00000028944.14	protein_coding	Prkag2	1.87812e-51	-3.3575	10.81	8.28	9.38	0.36	0.77	0.79
ENSMUSG00000031714.9	protein_coding	Gab1	4.78314e-50	-3.01293	3.85	3.24	3.67	0.38	0.25	0.33
ENSMUSG00000044345.9	protein_coding	Marveld1	9.00184e-49	-2.9291	5.32	5.69	6.59	0.41	0.56	0.64
ENSMUSG00000034926.3	protein_coding	Dhcr24	3.27981e-46	-2.60401	5	5.58	4.69	0.55	0.71	0.5
ENSMUSG00000051339.10	protein_coding	2900026A02Rik	3.63612e-46	-2.40999	2.86	2.6	2.7	0.36	0.35	0.37
ENSMUSG00000086291.1	lncRNA	Gm15513	2.13639e-45	-2.90005	12.57	15.88	16.31	1.13	1.22	1.86
ENSMUSG00000040723.14	protein_coding	Rcsd1	2.60023e-45	-2.45823	11.42	9.79	10.21	1.63	1.42	1.05
ENSMUSG00000049580.12	protein_coding	Tsku	1.26992e-43	-3.10353	6.36	5.65	7.26	0.5	0.43	0.66
ENSMUSG00000048200.12	protein_coding	Cracr2b	6.55576e-43	-2.40837	21.95	24.07	23.71	2.21	3.2	3.85
ENSMUSG00000002997.15	protein_coding	Prkar2b	9.83775e-43	-2.68383	13.69	12.18	14.15	1.91	1.56	0.95
ENSMUSG00000033952.14	protein_coding	Aspm	1.44316e-42	-2.54719	5.69	3.97	3.6	0.45	0.55	0.6
ENSMUSG00000020092.9	protein_coding	Pald1	1.00643e-40	-3.23098	3.45	3	3.31	0.28	0.22	0.25
ENSMUSG00000004933.17	protein_coding	Matk	5.33482e-40	-2.36156	10.09	11.45	12.07	1.49	1.8	1.33
ENSMUSG00000074743.4	protein_coding	Thbd	2.43588e-37	-2.43527	3.68	4.15	3.95	0.44	0.5	0.59
ENSMUSG00000045730.4	protein_coding	Adrb2	2.69899e-37	-2.8619	6.74	6.12	5.34	0.6	0.58	0.59
ENSMUSG00000038065.13	protein_coding	Mturn	1.7897e-36	-3.08954	4.4	3.33	3.47	0.22	0.36	0.37
ENSMUSG00000020808.3	protein_coding	Pimreg	5.0346e-36	-2.34695	14.76	12.02	12.27	1.54	1.97	1.87
ENSMUSG00000044708.5	protein_coding	Kcnj10	5.34547e-32	-2.45523	2.12	2.13	2.5	0.29	0.26	0.32
ENSMUSG00000030852.18	protein_coding	Tacc2	5.13254e-30	-3.08816	3.43	3.33	4.88	0.27	0.3	0.38
ENSMUSG00000040229.11	protein_coding	Gpr34	3.42168e-29	-4.3855	4.67	4.68	3.28	0.23	0.12	0.1
ENSMUSG00000048922.18	protein_coding	Cdca2	4.33253e-27	-2.46907	4.78	4.65	3.49	0.41	0.53	0.69
ENSMUSG00000042978.11	protein_coding	Sbk1	8.13257e-27	-2.84548	2.13	1.95	1.86	0.18	0.17	0.23
ENSMUSG00000002289.16	protein_coding	Angptl4	1.0356e-22	-2.58923	4.96	4.49	6.01	0.37	0.62	0.8
ENSMUSG00000106825.1	TEC	2510016D11Rik	1.52534e-22	-2.42448	10.78	10.93	9.24	1.05	1.61	1.31
ENSMUSG00000030711.16	protein_coding	Sult1a1	3.82694e-22	-3.2843	5.22	4.75	5.49	0.32	0.48	0.28
ENSMUSG00000033610.16	protein_coding	Pank1	1.76346e-20	-2.6078	1.75	1.96	2.14	0.21	0.21	0.24
ENSMUSG00000047604.3	protein_coding	Frat2	2.15653e-19	-2.58307	3.01	2.69	3.34	0.33	0.34	0.38
ENSMUSG00000033316.14	protein_coding	Galnt9	7.43414e-18	-2.98784	3.38	3.56	3.63	0.26	0.41	0.23
ENSMUSG00000037509.21	protein_coding	Arhgef4	7.59164e-18	-2.36328	2.5	2.57	2.55	0.42	0.21	0.42
ENSMUSG00000028175.15	protein_coding	Depdc1a	1.45018e-17	-2.45809	2.84	2.51	2.42	0.25	0.33	0.38
ENSMUSG00000001036.17	protein_coding	Epn2	3.43091e-16	-2.69948	1.31	1.33	1.68	0.21	0.16	0.09
ENSMUSG00000047409.13	protein_coding	Ctdspl	8.21204e-16	-2.71962	1.03	1.13	1.09	0.12	0.09	0.13
ENSMUSG00000028031.6	protein_coding	Dkk2	5.08289e-15	-3.15144	1.09	1.06	1.02	0.07	0.11	0.05
ENSMUSG00000050232.6	protein_coding	Cxcr3	3.86881e-14	-2.64194	2.64	2.33	2.62	0.25	0.27	0.3
ENSMUSG00000015217.11	protein_coding	Hmgb3	5.35541e-14	-2.58383	3.14	2.7	3.03	0.27	0.31	0.41
ENSMUSG00000071042.12	protein_coding	Rasgrp3	2.35484e-13	-4.26686	4.96	7.55	3.71	0.09	0.15	0.36
ENSMUSG00000034522.10	protein_coding	Zfp395	4.71984e-13	-2.8155	8.85	10.7	10.34	0.47	1.18	1.21
ENSMUSG00000046295.13	protein_coding	Ankle1	1.46998e-12	-3.48623	1.78	1.73	1.66	0.1	0.12	0.09
ENSMUSG00000045045.7	protein_coding	Lrfn4	2.10602e-12	-2.95088	1.18	1.02	1.16	0.11	0.07	0.13
ENSMUSG00000021697.12	protein_coding	Depdc1b	2.23595e-12	-3.14081	1.76	1.44	1.19	0.11	0.06	0.16
ENSMUSG00000029299.14	protein_coding	Abcg3	8.33796e-11	-3.00492	1	1.32	0.95	0.05	0.07	0.14
ENSMUSG00000020264.5	protein_coding	Slc36a2	2.32943e-10	-2.64112	1.68	1.33	1.15	0.12	0.19	0.13
ENSMUSG00000027654.2	protein_coding	Fam83d	2.43959e-10	-2.43883	3.11	1.79	1.85	0.13	0.29	0.4
ENSMUSG00000051444.9	protein_coding	Bbs12	9.35412e-10	-2.79773	1.15	1.19	1.04	0.06	0.14	0.11
ENSMUSG00000035769.9	protein_coding	Xylb	2.50969e-09	-2.52397	2.75	2.84	1.12	0.14	0.28	0.33
ENSMUSG00000036223.16	protein_coding	Ska1	4.90196e-09	-2.33747	2.5	1.62	1.71	0.18	0.41	0.19
ENSMUSG00000030737.17	protein_coding	Slco2b1	5.57546e-09	-3.23279	2.82	4.71	4.66	0.1	0.29	0.44
ENSMUSG00000078377.5	processed_pseudogene	Gm4294	5.63859e-08	-7.90031	2.91	4.14	2.62	0	0	0
ENSMUSG00000021485.14	protein_coding	Mxd3	1.24418e-07	-3.13143	1.29	1.77	1.53	0.19	0.07	0.08
ENSMUSG00000040734.14	protein_coding	Ppp1r13l	2.51175e-07	-2.37954	1.26	0.79	1.37	0.06	0.23	0.12
ENSMUSG00000024186.15	protein_coding	Rgs11	4.08103e-07	-2.45546	1.66	2.25	1.71	0.08	0.19	0.42
ENSMUSG00000026558.13	protein_coding	Uck2	1.23162e-06	-2.34446	1.28	0.82	1.22	0.09	0.08	0.32
ENSMUSG00000002104.11	protein_coding	Rapsn	3.65757e-06	-2.66402	1.26	2.14	1.95	0.17	0.17	0.18
ENSMUSG00000026955.13	protein_coding	Sapcd2	0.000115893	-3.0665	0.82	1.23	1.02	0	0.16	0.04
ENSMUSG00000101903.1	lncRNA	Gm29291	0.000782831	-3.92244	1.01	2.13	1.39	0	0.06	0.07
