# Supplementary material for: EccDNAs are apoptotic products with high innate immunostimulatory activity
Source: Nature. Author manuscript; Available in PMC 2022 Jul 19. (PMC9295135; doi:10.1038/s41586-021-04009-w)
Supplement: Supplemental Table 6 [file NIHMS1815429-supplement-Supplemental_Table_6.xlsx]

## Sheet: WT eccDNA treated - up
gene_id	gene_type	gene_name	FPKM
			WT_mock_rep1	WT_mock_rep2	WT_mock_rep3	WT_eccDNA_rep1	WT_eccDNA_rep2	WT_eccDNA_rep3	STING_KO_eccDNA_rep1	STING_KO_eccDNA_rep2	Myd88_KO_eccDNA_rep1	Myd88_KO_eccDNA_rep2
ENSMUSG00000018796.13	protein_coding	Acsl1	32.3	34.92	34.7	451.85	414.51	437.11	24.32	25.8	354.11	368.25
ENSMUSG00000020826.9	protein_coding	Nos2	1.24	1.48	1.15	217.5	225.82	268.4	0.97	0.99	152.65	167.63
ENSMUSG00000022126.6	protein_coding	Acod1	108.47	95.98	100.34	1779.62	1654.6	1717.29	25.33	36.95	1472.95	1478.13
ENSMUSG00000025278.9	protein_coding	Flnb	4.26	4.63	4.37	27.63	29.19	27.78	4.65	4.41	23.24	22.99
ENSMUSG00000025279.7	protein_coding	Dnase1l3	0.57	0.66	0.4	37.36	38.59	30.07	0.25	0.55	45.68	43.53
ENSMUSG00000035042.2	protein_coding	Ccl5	91.29	72.29	58.78	4605.45	4101.96	3686.07	94.39	109.97	4276.4	4548.19
ENSMUSG00000045827.10	protein_coding	Serpinb9	20.4	23.32	21.39	234.33	244.18	198.44	23.5	24.79	253.03	240.21
ENSMUSG00000024401.14	protein_coding	Tnf	12.86	13.75	14.22	101.6	102.85	106.88	5.9	6.63	65.15	73.46
ENSMUSG00000037242.8	protein_coding	Clic4	171.19	170.37	173.42	639.54	666.91	655.66	134.13	144.72	618.18	608.13
ENSMUSG00000066363.12	protein_coding	Serpina3f	1.54	1.16	0.91	46.53	45.04	49.2	0.14	0.22	30.58	31.22
ENSMUSG00000019850.11	protein_coding	Tnfaip3	16.84	16.63	17.62	86.94	88.76	83.11	12.83	12.85	73.07	74.07
ENSMUSG00000030142.10	protein_coding	Clec4e	19.02	23.36	17.55	666.16	536.38	443.79	24.99	25.46	474.49	513.54
ENSMUSG00000060675.13	protein_coding	Plaat3	8.31	8.26	7.11	70.24	64.19	68.77	8.03	9.42	80.52	80.95
ENSMUSG00000033213.16	protein_coding	AA467197	285.52	261.64	248.48	1826.04	1577.33	1664.62	268.8	300.68	1854.55	1844.13
ENSMUSG00000025790.14	protein_coding	Slco3a1	5.04	4.58	5.44	45.07	42.08	49.11	3.84	3.99	39.18	41.8
ENSMUSG00000041324.14	protein_coding	Inhba	21.88	31.22	27.95	294.89	345.02	301.28	18.39	18.37	216.12	217.97
ENSMUSG00000027469.16	protein_coding	Tpx2	11.23	9.81	10.67	54.61	55.43	56.58	7.65	7.45	54.16	56.95
ENSMUSG00000031596.15	protein_coding	Slc7a2	29	36.54	30.73	188.8	185.5	192.65	23	24.64	116.83	119.15
ENSMUSG00000037820.15	protein_coding	Tgm2	20.38	18.84	19.13	157.78	125.73	135.65	22.23	21.98	126.27	134.78
ENSMUSG00000050395.8	protein_coding	Tnfsf15	11.06	11.52	9.55	65.7	71.91	62.84	6.77	6.97	43.89	43.41
ENSMUSG00000062232.14	protein_coding	Rapgef2	8.35	7.05	7.53	53.49	55.5	63.66	5.34	5.58	38.36	37.02
ENSMUSG00000025591.6	protein_coding	Tma16	16.56	21.36	18.89	106.02	108.53	104.17	19.76	18.62	140.36	135.26
ENSMUSG00000068246.6	protein_coding	Apol9b	4.83	3.35	3.17	58.97	57.94	57.87	0.33	1.5	67.13	64.05
ENSMUSG00000028793.15	protein_coding	Rnf19b	49.01	41.04	42.69	227.84	222.95	234.15	42.9	42.54	227.24	231.14
ENSMUSG00000037406.7	protein_coding	Htra4	3.04	2.58	2.44	26.77	28.06	29.13	5.48	5.84	18.02	18.73
ENSMUSG00000026893.4	protein_coding	Gca	8.94	7.22	7.21	56.71	58.35	55.99	6.51	5.76	59.08	54.9
ENSMUSG00000026358.13	protein_coding	Rgs1	106.96	119.4	139.79	767.71	851.35	797.28	93.57	95.43	673.46	652.7
ENSMUSG00000026031.15	protein_coding	Cflar	39.33	36	36.75	179.58	170.17	151.71	27.04	26.97	139.07	143.84
ENSMUSG00000070501.14	protein_coding	Ifi214	6.9	6.1	6.04	39.63	45.2	42.04	0.86	1.91	34.6	33.49
ENSMUSG00000017009.3	protein_coding	Sdc4	4.44	4.57	4.27	26.95	25.84	26.53	4.91	4.22	23.26	25.54
ENSMUSG00000054720.12	protein_coding	Lrrc8c	6.99	6.6	6.15	43.51	35.7	37.48	7.87	7.33	36.4	41.58
ENSMUSG00000068129.5	protein_coding	Cst7	3.28	5.15	5.58	86	74.57	81.89	3.51	3.58	63.4	63.14
ENSMUSG00000040584.8	protein_coding	Abcb1a	0.71	0.52	0.45	9.86	9.53	10.38	0.35	0.47	5.05	5.1
ENSMUSG00000023947.8	protein_coding	Nfkbie	15.71	15.89	17.34	74.04	70.52	79.27	13.82	13.36	59.47	60.63
ENSMUSG00000111118.1	processed_pseudogene	Gm6545	18.66	14.59	12.34	139.06	150.14	132.98	2.13	5.17	113.46	112.08
ENSMUSG00000039236.18	protein_coding	Isg20	20.55	11.04	15.19	265.9	255.5	293.21	3.31	7.57	284.1	282.83
ENSMUSG00000021614.16	protein_coding	Vcan	8.54	7.29	5.52	65.34	64.99	62.4	7.45	9.13	46.22	46.27
ENSMUSG00000028773.8	protein_coding	Fabp3	11.94	9.01	10.14	84.86	78.32	80.92	4.76	6.81	75.45	77.22
ENSMUSG00000032487.8	protein_coding	Ptgs2	0.19	0.29	0.36	14.13	11.29	9.71	0.41	0.33	10.43	12.25
ENSMUSG00000024675.19	protein_coding	Ms4a4c	60.05	40.13	33.6	877.05	816.84	677.97	8.91	21.32	776.23	733.83
ENSMUSG00000025498.15	protein_coding	Irf7	169.02	119.24	128.02	1040.96	988.03	989.47	28.51	66.77	1084.16	1108.21
ENSMUSG00000035692.7	protein_coding	Isg15	413.38	297.14	323.63	2278.72	2251.55	2418.18	42.27	128.05	2323.67	2418.13
ENSMUSG00000045763.8	protein_coding	Basp1	71.94	71.52	74.19	258.67	272.78	307.38	96.94	100.2	246.25	243.38
ENSMUSG00000041827.15	protein_coding	Oasl1	53.73	32.56	36	522.52	511.3	593.24	4.88	10.89	596.03	597.13
ENSMUSG00000035352.3	protein_coding	Ccl12	9.55	6.53	7.12	118.18	111.52	99.16	0.73	1.87	117.13	117.67
ENSMUSG00000027832.5	protein_coding	Ptx3	35.41	39.37	40.76	177.27	178.27	212.99	21.06	19.18	66.84	70.57
ENSMUSG00000021025.8	protein_coding	Nfkbia	45.8	46.16	39.32	179.45	173.19	160.88	56.62	52.35	166.25	181.98
ENSMUSG00000048806.4	protein_coding	Ifnb1	0.74	0.85	0.68	127.29	120.65	80.73	0	0.06	117.93	122.34
ENSMUSG00000045636.16	protein_coding	Mtus1	6.22	5.82	4.95	29.66	29.01	33.73	3.52	3.38	25.26	22.89
ENSMUSG00000048852.13	protein_coding	Gm12185	1.43	1.2	1.13	10.49	10.26	9.18	0.72	0.47	8.24	9.58
ENSMUSG00000063800.5	protein_coding	Prpf38a	19.94	18.54	16.7	73.51	74.8	70.74	13.26	15	76.56	74.46
ENSMUSG00000073409.12	protein_coding	H2-Q6	9.98	6.97	7.79	111.7	77.14	92.17	13.18	14.26	131.68	144.66
ENSMUSG00000047945.6	protein_coding	Marcksl1	26.01	20.34	18	233.74	199.85	169.94	28.09	33.68	235.61	248.07
ENSMUSG00000020357.3	protein_coding	Flt4	0.59	0.29	0.31	8.04	7.61	8.62	0.12	0.28	6.58	6.75
ENSMUSG00000037752.4	protein_coding	Xkr8	2.94	2.71	2.49	20.99	19.06	25.05	1.21	1.97	17.23	16.66
ENSMUSG00000024164.15	protein_coding	C3	160.32	145.27	129.97	613.94	542.14	556.14	221.55	207.86	527.14	560.64
ENSMUSG00000062960.10	protein_coding	Kdr	6.19	4.15	4.07	42.42	44.9	39.37	1.3	2.07	33.76	36.09
ENSMUSG00000023961.16	protein_coding	Enpp4	4.88	3.64	3.51	25.43	24.88	24.67	1.36	2.05	18.43	17.47
ENSMUSG00000000184.12	protein_coding	Ccnd2	22.16	18.62	17.53	99.4	86.39	85.69	7.39	9.08	74.91	75.49
ENSMUSG00000044701.5	protein_coding	Il27	2.34	0.88	1.15	39.71	38.48	42.41	0.39	0.55	33.3	33.97
ENSMUSG00000035107.13	protein_coding	Dcbld2	5.23	5.68	6.9	29.47	28.33	27.6	4.7	4.88	19.47	19.88
ENSMUSG00000070427.4	protein_coding	Il18bp	24.49	17.48	18.49	156.61	137.92	126.46	17.47	22.41	165.43	168.16
ENSMUSG00000069844.12	protein_coding	Sco1	5.35	6.08	5.05	27.85	27.96	24.26	4.35	4.59	28.88	29.23
ENSMUSG00000057135.12	protein_coding	Scimp	23.44	23.65	17.77	112.13	123.44	110.44	6.72	10.49	115.39	113.89
ENSMUSG00000043953.12	protein_coding	Ccrl2	20.61	11.25	14.44	187.42	169.98	181.27	9.39	11.24	136.59	143.45
ENSMUSG00000052485.7	protein_coding	Tmem171	4.56	3.81	4.88	37.29	39.53	46.75	2.95	2.2	35.65	37.44
ENSMUSG00000074874.10	protein_coding	Ctla2b	6.6	4.44	5.69	52.49	46.73	46.17	4.2	3.94	40.02	38.53
ENSMUSG00000018930.3	protein_coding	Ccl4	91.01	102.12	90.92	333.34	397.7	412.91	26.37	34.93	274.69	261.73
ENSMUSG00000086196.7	lncRNA	Gm13571	2.06	3.19	2.89	24.83	22.93	20.16	1.81	1.89	14.31	13.25
ENSMUSG00000020709.15	protein_coding	Adap2	19.97	17.73	20.15	70.69	70.98	81.13	17.99	19.45	63.43	61.73
ENSMUSG00000027399.1	protein_coding	Il1a	7.59	10.3	9.33	42.07	44.61	39.08	7.81	6.59	13.49	13.35
ENSMUSG00000035929.11	protein_coding	H2-Q4	49.62	36.23	44.68	227.69	198.55	228.01	40.26	45.93	244.26	261.48
ENSMUSG00000044703.5	protein_coding	Phf11a	30.6	21.56	20.09	191.32	181.82	154.87	4.84	11.43	189.01	182.7
ENSMUSG00000068245.14	protein_coding	Phf11d	91.18	70.84	72.43	321.19	333.18	294.17	14.87	34.82	314.51	317.7
ENSMUSG00000028270.12	protein_coding	Gbp2	295.8	236.77	189.09	1548.66	1426.27	1384.79	199.1	251.53	1532	1476.6
ENSMUSG00000032515.8	protein_coding	Csrnp1	3.82	5.43	5.16	26.15	26.67	24.69	5.7	5.52	27.89	33.52
ENSMUSG00000045502.6	protein_coding	Hcar2	5.14	6.72	5.95	29.59	27.1	31.14	3.53	4.19	20.98	22.11
ENSMUSG00000057346.12	protein_coding	Apol9a	1.47	0.69	0.61	26.51	20.17	22.25	0.13	0.08	19.98	23.2
ENSMUSG00000040428.19	protein_coding	Plekha4	0.9	0.59	0.65	10.52	13.45	13.59	0.38	0.36	9.11	10.22
ENSMUSG00000023206.16	protein_coding	Il15ra	13.75	8.52	8.26	87.01	84.97	85.39	4.59	5.58	68.36	68.99
ENSMUSG00000056116.18	protein_coding	H2-T22	133.79	104.57	108.82	476.79	416.87	467.35	86.09	104.89	535.57	556.58
ENSMUSG00000030107.10	protein_coding	Usp18	169.56	129.31	115.44	697.82	667.96	692.01	35.94	53.84	695.99	694.88
ENSMUSG00000026700.4	protein_coding	Tnfsf4	13.68	17.71	16.54	64.6	73.09	59.64	15.85	13.87	77.3	74.11
ENSMUSG00000090523.2	protein_coding	Gypc	5.3	4.36	3.7	26.3	24.98	23.45	3.3	3.61	22.81	21.59
ENSMUSG00000033538.13	protein_coding	Casp4	33.33	27.72	24.85	151.81	148.93	120.73	11.89	16.24	145.47	143.09
ENSMUSG00000038587.10	protein_coding	Akap12	0.58	0.68	0.53	3.94	4.09	4.21	0.45	0.37	3.33	3.16
ENSMUSG00000018925.3	protein_coding	Heatr9	0.93	0.4	0.37	18.1	20.26	13.87	0.89	0.61	25.47	24.31
ENSMUSG00000053318.7	protein_coding	Slamf8	42.36	45.03	52.66	216.61	229.57	302.75	27.33	34.57	185.5	188.23
ENSMUSG00000066456.14	protein_coding	Hmgn3	5.6	4.99	5.19	36.52	32.02	33.85	5.42	5.67	46.46	44.85
ENSMUSG00000034171.13	protein_coding	Faah	1.15	0.56	0.55	12.7	12.19	9.91	0.68	0.53	9.89	10.26
ENSMUSG00000039232.12	protein_coding	Stx11	3.54	2.72	1.86	25.59	23.71	25.76	4.6	5.03	24.57	24.69
ENSMUSG00000031639.12	protein_coding	Tlr3	20.36	15.85	14.85	69.41	73.59	66.16	5.7	8.58	55.4	51.31
ENSMUSG00000051790.15	protein_coding	Nlgn2	1.2	1.06	1.02	6.07	7.01	7.84	0.81	0.82	6.2	6.92
ENSMUSG00000040328.16	protein_coding	Olfr56	6.85	5.5	4.27	34.19	34.41	31.23	0.57	1.46	29.01	27.34
ENSMUSG00000039699.14	protein_coding	Batf2	11.88	8.59	8.73	53.66	48.35	56.01	3.55	6.3	46.51	53.55
ENSMUSG00000038213.7	protein_coding	Tapbpl	14.72	11.7	12.23	52.02	44.57	50.19	9.78	13.16	58.96	60.29
ENSMUSG00000063388.5	processed_pseudogene	BC023105	0.79	0.41	0.27	25.92	20.33	18.61	0.07	0.25	27.52	28.44
ENSMUSG00000015947.10	protein_coding	Fcgr1	83.64	57.53	66.41	313.01	289.32	293.05	17.87	41.49	280.1	274.74
ENSMUSG00000028268.14	protein_coding	Gbp3	125.79	95.02	87.54	448.3	429.9	413.81	50.06	73.95	415.56	406.16
ENSMUSG00000066677.12	protein_coding	Ifi208	22.41	16.08	13.94	95.03	98.71	95.88	1.59	4.15	87.74	87.35
ENSMUSG00000038037.5	protein_coding	Socs1	9.78	8.67	7.7	44.68	47.77	65.9	2.21	2.55	55.45	56.01
ENSMUSG00000070031.11	protein_coding	Sp140	78.94	57.77	56.19	300.29	290.65	255.53	42.46	54.03	312.39	309.45
ENSMUSG00000091649.3	protein_coding	Phf11b	109.51	76.66	69.55	498.15	475.24	425.96	22.36	46.35	493.79	495.36
ENSMUSG00000026532.7	protein_coding	Spta1	0.02	0.03	0.06	2.66	2.54	2.33	0.01	0.02	1.41	1.37
ENSMUSG00000022901.13	protein_coding	Cd86	26	18.97	15.73	138.61	132.5	108.09	14.74	19.07	140.62	140.71
ENSMUSG00000023959.10	protein_coding	Clic5	0.04	0.05	0.04	8.02	5.48	4.27	0.02	0.01	6.28	7.84
ENSMUSG00000000791.9	protein_coding	Il12rb1	0.31	0.31	0.37	6.44	5.4	7.57	0.37	0.33	6.64	6.68
ENSMUSG00000062345.10	protein_coding	Serpinb2	2.94	2.67	2.59	23.04	20.82	15.2	2.65	4.05	14.78	14.51
ENSMUSG00000090231.10	protein_coding	Cfb	101.44	91.66	60.42	796.5	605.74	523.38	125.65	137.09	820.26	867.5
ENSMUSG00000049093.9	protein_coding	Il23r	0.83	0.54	0.59	11.6	9.37	7.46	0.53	0.63	9.93	9.73
ENSMUSG00000027669.14	protein_coding	Gnb4	13.2	11.78	9.2	50.27	47.84	58.18	7.65	8.63	58.78	51.05
ENSMUSG00000060550.16	protein_coding	H2-Q7	10.4	6.08	6.97	86.56	56.91	66.55	19.63	20.3	108.21	117.57
ENSMUSG00000045932.12	protein_coding	Ifit2	478.53	312.2	285.79	2135.28	2164.74	1990.52	32.21	90.78	1962.86	1914.55
ENSMUSG00000060183.6	polymorphic_pseudogene	Cxcl11	0.07	0	0.14	27.5	19.7	20.22	0.03	0.05	18.74	21.16
ENSMUSG00000104713.4	protein_coding	Gbp6	58.56	40.76	38.63	266.08	224.18	216.58	11.26	22.06	231.32	235.13
ENSMUSG00000024486.6	protein_coding	Hbegf	5.8	5.18	6.51	25.87	32.81	38.11	3.31	3.73	19.45	17.25
ENSMUSG00000090125.3	protein_coding	Pou3f1	0.99	0.79	0.72	6.25	7.73	9.68	0.22	0.27	9.38	8.73
ENSMUSG00000020407.13	protein_coding	Upp1	5.02	7.07	4.7	33.7	36.57	44.16	1.92	2.4	19.54	16.96
ENSMUSG00000078616.2	protein_coding	Trim30c	18.5	12.03	10.68	86.86	83.18	85.48	1.87	3.48	63.51	60.48
ENSMUSG00000029392.12	protein_coding	Rilpl1	7.63	5.24	5.08	29.31	30.44	33.62	2.27	2.67	25.66	24.76
ENSMUSG00000072109.11	lncRNA	A530040E14Rik	5.74	3.26	3.72	30.29	30.7	35.06	1.48	3.69	47.05	44.73
ENSMUSG00000049608.8	protein_coding	Gpr55	1.69	1.83	1.38	9.5	9.13	7.33	2.69	2.99	12.16	11.87
ENSMUSG00000026981.15	protein_coding	Il1rn	368.26	479.43	553.32	1684.92	1954.01	2027.85	303.54	310.63	1427.62	1370.25
ENSMUSG00000035373.2	protein_coding	Ccl7	20.05	15.48	18.01	70.6	68.17	81.89	7.16	8.12	65.99	76.34
ENSMUSG00000026482.13	protein_coding	Rgl1	15	15.73	19.72	57.83	61.25	73.84	7.82	9.6	38.7	38.38
ENSMUSG00000031712.10	protein_coding	Il15	39.88	29.55	26.52	160.5	147.12	130.48	18.63	23.8	143.8	149.08
ENSMUSG00000033450.8	protein_coding	Tagap	3.93	3.02	3.29	19.26	13.96	16.97	1.27	1.35	10.75	11.48
ENSMUSG00000112627.1	lncRNA	4933412E12Rik	2.39	2.66	2.43	13.25	12.66	13.82	1.22	1.19	13.52	12.33
ENSMUSG00000023341.15	polymorphic_pseudogene	Mx2	41.31	28.47	28.07	128.31	150.23	139.9	2.66	5.65	100.49	100.01
ENSMUSG00000052477.15	protein_coding	C130026I21Rik	16.82	9.93	11.63	90.74	77.68	72.73	12.57	17.61	114.5	126.41
ENSMUSG00000026896.14	protein_coding	Ifih1	82.28	62.77	50.84	292.53	292.21	260.52	20.84	31	231.29	234.95
ENSMUSG00000091556.8	protein_coding	Gm14569	0.22	0.09	0.09	3.91	3.26	3.65	0.07	0.03	3.23	2.79
ENSMUSG00000027219.13	protein_coding	Slc28a2	4.07	2.39	3.61	18.98	17.02	20.31	1.61	2.17	12.58	13.8
ENSMUSG00000025746.11	protein_coding	Il6	0.66	0.24	0.28	27.07	25.58	13.16	0.08	0.21	34.66	34.03
ENSMUSG00000078853.8	protein_coding	Igtp	48.42	33.69	31.82	165.68	149.1	156.32	8.75	15.03	152.09	153.35
ENSMUSG00000041481.17	protein_coding	Serpina3g	20.12	13.13	9.14	518.2	446.23	497.69	5.16	7.43	400.63	372.94
ENSMUSG00000031504.6	protein_coding	Rab20	4.85	5.51	6.15	23.82	20.62	22.68	4.28	5.09	16.89	17.36
ENSMUSG00000021758.14	protein_coding	Ddx4	1.1	0.65	0.8	6.57	6.11	5.92	0.22	0.29	5.5	5.11
ENSMUSG00000055110.8	lncRNA	A630012P03Rik	0.51	0.35	0.46	7.55	6.21	5.86	0.04	0.27	6.42	6.19
ENSMUSG00000072572.9	protein_coding	Slc39a2	3.75	3.65	2.93	12.56	13.85	12.2	1.59	1.66	9.58	10.41
ENSMUSG00000032724.5	protein_coding	Abtb2	2.82	1.89	1.61	11.29	11.28	12.31	0.86	1.03	11.77	11.62
ENSMUSG00000038058.14	protein_coding	Nod1	9.97	8.55	6.45	30.61	30.95	34.7	3.7	4.66	28.46	28.64
ENSMUSG00000022309.9	protein_coding	Angpt1	0.07	0.13	0.05	2.54	2.96	2.8	0.09	0.02	1.63	1.43
ENSMUSG00000037989.15	protein_coding	Wnk2	0.74	0.93	1.14	5.16	4.62	5.87	0.93	0.79	4.86	5.58
ENSMUSG00000092021.8	polymorphic_pseudogene	Gbp11	1.3	1.05	0.64	9.42	8.19	7.55	0.19	0.37	7.44	8.05
ENSMUSG00000027347.18	protein_coding	Rasgrp1	4.41	4.91	3.57	24.57	17.41	16.56	3.82	4.83	17.7	18.65
ENSMUSG00000027360.5	protein_coding	Hdc	1.16	0.8	0.79	9.57	7.55	7.97	0.18	0.42	5.36	5.04
ENSMUSG00000039431.16	protein_coding	Mtmr7	2.13	1.98	2.08	7.56	8.01	7.91	1.94	2.4	5.71	5.49
ENSMUSG00000034459.8	protein_coding	Ifit1	218.76	148.99	123.35	763.42	745.84	719.35	15.48	31.1	740.33	745.14
ENSMUSG00000000204.16	protein_coding	Slfn4	11.88	7.6	6.77	170.7	157.18	122.77	0.81	2.95	118.88	119.25
ENSMUSG00000017652.16	protein_coding	Cd40	14.14	8.72	6.59	267.68	258.62	235.7	4.31	7.09	231.05	246.51
ENSMUSG00000029084.5	protein_coding	Cd38	2.19	2.92	3.04	16.97	11.82	12.07	3.25	2.7	8.94	8.72
ENSMUSG00000021640.6	protein_coding	Naip1	0.92	0.89	0.84	4.43	3.38	3.95	1.51	1.35	4.64	5.02
ENSMUSG00000047632.11	protein_coding	Fgfbp3	2.05	1.43	1.65	8.77	9.36	10.06	1.2	0.93	9.13	8.44
ENSMUSG00000105096.1	protein_coding	Gbp10	0.39	0.52	0.8	7.37	6.99	8.07	0.03	0.3	6.72	7.31
ENSMUSG00000028037.13	protein_coding	Ifi44	78.95	44.62	49.62	307.53	274.99	255.07	8.76	25.13	304.47	310.01
ENSMUSG00000097418.7	lncRNA	Mir155hg	2.37	2.82	2.36	24.14	23.39	13.86	1.5	1.99	14.8	14.8
ENSMUSG00000029417.9	protein_coding	Cxcl9	1.77	1.11	0.51	181.41	146.2	107.88	0.41	1.27	174.97	173.29
ENSMUSG00000002847.7	protein_coding	Pla1a	0.14	0.42	0.24	5.77	5.51	5.37	0.29	0.25	3.92	3.81
ENSMUSG00000074896.3	protein_coding	Ifit3	495.25	321.16	297.75	1453.8	1484.2	1448.66	27.41	72.43	1274.26	1243.44
ENSMUSG00000038729.24	protein_coding	Pakap	2.15	2.34	1.51	11.52	9.55	7.81	3.63	2.8	13.04	13.55
ENSMUSG00000081219.1	processed_pseudogene	Bambi-ps1	2.6	1.33	2.32	24.03	22.67	25.29	1.43	0.81	21.27	20.55
ENSMUSG00000031382.14	protein_coding	Asb11	2.82	2.99	3.13	11.81	14.67	12.83	2.14	3.45	15.21	14.67
ENSMUSG00000053113.3	protein_coding	Socs3	2.54	2.72	3.07	9.54	10.27	12.32	2.52	2.4	8.79	9.55
ENSMUSG00000066755.2	protein_coding	Tnfsf18	0.43	0.64	0.69	4.95	5.66	5.32	0.63	0.57	2.77	2.96
ENSMUSG00000050394.14	protein_coding	Armcx6	0.41	0.74	0.52	5.56	5.16	5.43	0.33	0.29	3.61	3.13
ENSMUSG00000050370.5	protein_coding	Ch25h	3.52	3.18	1.48	91.73	84.51	67.57	1.11	1.68	77.27	81.66
ENSMUSG00000000247.11	protein_coding	Lhx2	1.12	0.55	0.49	6.47	7.16	7.96	0.26	0.06	6.54	6.46
ENSMUSG00000027676.11	protein_coding	Ccdc39	0.9	1.14	0.86	5.5	5.2	4.92	0.11	0.45	2.45	2.41
ENSMUSG00000068735.14	protein_coding	Trp53i11	2.27	1.47	0.92	14.76	11.3	14.06	0.6	1.27	13.9	13.76
ENSMUSG00000074813.14	lncRNA	Morrbid	6.01	6.81	9.47	32.25	30.81	30.98	3.12	3.89	29.75	34.53
ENSMUSG00000070883.3	protein_coding	Ccdc173	1.28	1.48	0.99	7.46	7.33	6.76	0.67	0.65	7.88	7.67
ENSMUSG00000026875.14	protein_coding	Traf1	28.58	28.19	19	121.1	106.93	80.17	38.56	40.87	135.59	142.46
ENSMUSG00000054203.7	protein_coding	Ifi205	41.32	25.21	19.93	603.85	575.9	488.32	2.41	5.87	507.28	492.45
ENSMUSG00000026725.17	protein_coding	Tnn	0.01	0.04	0.05	1.8	1.64	1.95	0.21	0.16	0.93	0.9
ENSMUSG00000118607.1	protein_coding	AC147806.2	1.61	0.64	1.34	8.9	8.37	9.27	0.64	1.2	13.94	14.39
ENSMUSG00000115855.1	lncRNA	Gm34643	0.99	1.33	1.84	9.29	8.92	7.48	0.78	0.85	7.8	6.87
ENSMUSG00000021367.8	protein_coding	Edn1	3.78	4.87	4.57	14.25	18.32	22.13	2.03	2.26	11.4	10.27
ENSMUSG00000078354.1	protein_coding	Ifna2	0.18	0.19	0	28.53	24.04	19.96	0	0	22.95	23.02
ENSMUSG00000089844.7	protein_coding	A530032D15Rik	2.34	1.29	2.28	13.01	14.32	12.09	2	2.61	17.57	17.65
ENSMUSG00000053931.11	protein_coding	Cnn3	1.74	1.95	2.03	7.62	7.55	9.43	4.22	3.4	9.32	8.42
ENSMUSG00000030046.6	protein_coding	Bmp10	0.14	0.08	0.03	2.16	2.15	1.83	0.02	0.01	1.86	1.58
ENSMUSG00000022099.17	protein_coding	Dmtn	0.25	0.35	0.35	2.93	3.49	3.49	0.45	0.69	4.01	3.68
ENSMUSG00000033967.4	protein_coding	Rnf225	0.05	0.03	0.06	3.13	2.64	3.5	0.05	0.03	2.45	2.72
ENSMUSG00000032845.16	protein_coding	Alpk2	0.97	1.27	1.09	4.47	5.12	4.62	1.26	1.06	3.56	4.09
ENSMUSG00000034485.10	protein_coding	Uaca	2.7	2.18	2.21	7.52	10.93	12.61	2.28	2	5.25	5.25
ENSMUSG00000026950.18	protein_coding	Neb	0.09	0.1	0.03	1.45	1.48	1.05	0.08	0.07	0.87	0.96
ENSMUSG00000028214.13	protein_coding	Gem	0.44	0.98	1.15	11.07	8.6	6.95	0.71	0.82	7.84	8.25
ENSMUSG00000045322.10	protein_coding	Tlr9	14.19	9.34	7.64	44.05	42.16	40.43	5.36	7.79	45.87	46.86
ENSMUSG00000079457.11	protein_coding	Gm7609	1.62	0.77	0.99	12.21	8.59	13.29	0.69	1.61	18.44	18.54
ENSMUSG00000022018.7	protein_coding	Rgcc	7.53	7.8	9.25	26.84	31.03	37.37	7.73	8.77	37	34.47
ENSMUSG00000114185.1	lncRNA	Gm47662	0.19	0.09	0.1	2.93	2.95	1.9	0.01	0.06	1.91	1.79
ENSMUSG00000097006.7	lncRNA	9530082P21Rik	2.73	1.68	2.08	8.54	8.46	8.44	1.49	1.49	9.44	9.06
ENSMUSG00000052270.7	protein_coding	Fpr2	29.54	24.67	17.93	121.8	102.59	79.6	24.33	23.23	92.38	90.94
ENSMUSG00000037447.16	protein_coding	Arid5a	13.77	8.09	7.54	41.18	42.42	49.27	2.86	4.13	37.73	43.89
ENSMUSG00000075270.11	protein_coding	Pde11a	0.34	0.68	0.75	4.23	4.97	6.56	0.54	0.84	4.67	4.19
ENSMUSG00000079362.5	protein_coding	Gm43302	0.24	0.08	0.06	2.1	2.23	2.17	0.09	0	2.56	1.39
ENSMUSG00000020638.8	protein_coding	Cmpk2	200.75	125.74	106.17	1448.23	1481.86	1536.95	14.33	23.59	1171.08	1126.17
ENSMUSG00000020178.6	protein_coding	Adora2a	1.97	1.52	2.95	10.8	10.4	10.22	5	3.23	13.17	14.02
ENSMUSG00000053846.5	protein_coding	Lipg	0.39	0.24	0.25	2.3	2.1	2.44	0.05	0.09	1.79	1.8
ENSMUSG00000027456.8	protein_coding	Sdcbp2	0.92	0.91	1.06	8.06	7.77	5.86	1.98	1.88	9.02	8.62
ENSMUSG00000004296.14	protein_coding	Il12b	0.6	0.28	0.21	43.14	35.67	18.98	1.18	1.36	64.75	61.3
ENSMUSG00000105504.4	protein_coding	Gbp5	60.43	40.37	31.91	413.05	395.07	366.83	9.26	15.91	350.82	345.51
ENSMUSG00000034987.4	protein_coding	Hrh2	1.31	0.87	1.03	4.85	3.95	5.03	0.4	0.6	4.58	5.22
ENSMUSG00000020641.16	protein_coding	Rsad2	383.73	239.8	210.3	2341.22	2380.81	2340.55	25.18	48.29	2045.56	1978.63
ENSMUSG00000052749.9	protein_coding	Trim30b	4.98	3.05	2.73	15.68	14.88	12.95	0.55	0.94	13.82	12.42
ENSMUSG00000078349.3	lncRNA	AW011738	4.75	2.82	2.58	18.52	18.52	12.91	0.75	1.47	17.05	16.02
ENSMUSG00000026581.14	protein_coding	Sell	1.33	0.88	1.28	5.32	4.62	5.17	0.43	0.71	5.65	3.84
ENSMUSG00000030156.5	protein_coding	Cd69	35.92	22.72	16.27	332.68	303.26	329.3	1.85	2.79	254.49	247.41
ENSMUSG00000095366.2	lncRNA	Gm21860	3.42	4.7	7.28	26.24	31.87	44.81	2.34	3.35	30.38	27.62
ENSMUSG00000023903.8	protein_coding	Mmp25	6.47	5.67	4.05	25.26	26.73	15.16	11.28	11.61	38.42	37.35
ENSMUSG00000025911.14	protein_coding	Adhfe1	1.16	1.11	1.11	5.45	5.34	4.34	0.94	1.13	5.99	6.08
ENSMUSG00000095704.2	unprocessed_pseudogene	Gm8221	0.34	0.29	0.24	17.68	14.21	4.94	0.16	0.32	15.92	16.55
ENSMUSG00000024402.5	protein_coding	Lta	0.09	0.22	0.27	4.54	4.53	4.88	0.09	0.08	2.61	3.02
ENSMUSG00000044338.9	protein_coding	Aplnr	0.36	0.16	0.26	2.51	1.94	3.34	0.19	0.23	1.62	1.69
ENSMUSG00000097804.1	lncRNA	Gm16685	0.58	0.63	0.45	5.15	4.76	3.9	1.35	1.29	7.45	7.17
ENSMUSG00000108732.1	TEC	2310043P16Rik	1.88	1.12	1.08	5.64	5.36	5.23	0.46	0.94	4.11	4.7
ENSMUSG00000034028.16	protein_coding	Cd226	8.68	6.25	3.77	30.76	27.54	27.4	3.67	5.47	21.58	21.7
ENSMUSG00000114761.1	lncRNA	Gm47242	2.05	1.72	2.32	22.73	18.97	30.01	0.25	0.91	17.26	19.2
ENSMUSG00000062310.7	protein_coding	Glrp1	1.31	1.12	1.31	5.76	5.73	4.59	0.61	0.81	4.69	4.79
ENSMUSG00000055413.12	polymorphic_pseudogene	H2-Q5	3.58	2.71	5.08	37.27	20.2	21.27	7.84	4.7	20.97	25.43
ENSMUSG00000038668.14	protein_coding	Lpar1	0.35	0.26	0.21	2.27	1.81	2.42	0.32	0.56	1.83	2.05
ENSMUSG00000027398.13	protein_coding	Il1b	1.48	2.06	2.92	12.51	11.47	9.54	1.69	1.99	9.68	9.19
ENSMUSG00000038094.15	protein_coding	Atp13a4	2.72	1.21	1.71	9.48	9.18	14.21	2.36	1.44	9.05	6.65
ENSMUSG00000081169.1	unprocessed_pseudogene	Gm12551	2.31	1.39	0.71	13.96	17.29	13.42	0.47	1.63	20.36	22.8
ENSMUSG00000036995.7	protein_coding	Asap3	0.04	0.09	0.03	1.33	1.11	1.56	0.15	0.12	1.31	1.51
ENSMUSG00000025165.12	protein_coding	Sectm1a	3.2	2.29	2.04	9.58	8.66	11.12	0.69	1.49	6.59	6.43
ENSMUSG00000091971.3	protein_coding	Hspa1a	1.09	1	1.57	5.54	6.13	10.67	1.58	1.59	4.93	5.01
ENSMUSG00000034855.13	protein_coding	Cxcl10	112.57	62.44	40.37	1634.58	1476.27	1569.93	4.06	6.91	1180.13	1230.31
ENSMUSG00000035186.6	protein_coding	Ubd	0.35	0.21	0.29	5.5	7.37	7.53	0.19	0.31	5.03	5.41
ENSMUSG00000022586.11	protein_coding	Ly6i	15.51	10.59	9.94	78.04	48.09	40.77	14.43	17.33	92.58	84.47
ENSMUSG00000054598.13	protein_coding	9130230L23Rik	0.82	1.16	1.15	5.35	4.4	4.14	1.73	1.5	3.53	3.91
ENSMUSG00000035148.4	protein_coding	Gpr33	0.3	0.26	0.16	3.57	3.86	4.08	0.03	0.03	2.51	3.04
ENSMUSG00000090877.3	protein_coding	Hspa1b	1.76	1.41	1.85	6.82	7.01	13.72	1.78	1.71	7.08	7.95
ENSMUSG00000096682.1	protein_coding	Ifna5	0	0.28	0.07	46.25	47.92	33.7	0	0	32.61	31.38
ENSMUSG00000117239.1	transcribed_processed_pseudogene	Gpr31c	0.48	0.37	0.45	1.62	1.96	1.82	0.44	0.56	2.31	2.35
ENSMUSG00000050511.1	protein_coding	Oprd1	0.22	0.15	0.12	1.46	1.83	1.15	0.43	0.31	2.3	2.15
ENSMUSG00000019935.16	protein_coding	Slc17a8	0.27	0.46	0.58	2.42	2.4	2.05	0.4	0.35	1.67	1.97
ENSMUSG00000075010.5	lncRNA	AW112010	303.59	209.22	157.13	2091.99	1780.83	1390.09	221.19	289.45	2421.99	2312.17
ENSMUSG00000116946.1	lncRNA	Gm41442	0.28	0.32	0.25	1.23	1.55	1.45	0.11	0.12	1.1	1.11
ENSMUSG00000061751.16	protein_coding	Kalrn	0.34	0.22	0.3	1.37	1.51	2.03	0.62	0.43	0.73	0.73
ENSMUSG00000009185.2	protein_coding	Ccl8	0.49	0.17	0.6	12.02	16.58	16.42	0.22	0.3	9.86	10.94
ENSMUSG00000029862.16	protein_coding	Clcn1	0.6	0.35	0.4	1.99	2.57	2.9	0.15	0.21	1.54	2.01
ENSMUSG00000046031.7	protein_coding	Calhm6	15.45	7.71	6.75	123.04	104.51	119.07	3.41	4.73	84.93	85.82
ENSMUSG00000073631.2	lncRNA	Gm10553	0.21	0.38	0.16	3.82	2.79	3.36	0.29	0.43	5.36	5.98
ENSMUSG00000062488.9	protein_coding	Ifit3b	66.41	42.87	33.34	299.39	315	295.73	2.89	7.32	268.09	256.77
ENSMUSG00000045672.15	protein_coding	Col27a1	0.55	0.4	0.19	2.83	3.03	1.88	0.6	0.41	2.5	2.99
ENSMUSG00000113701.1	transcribed_processed_pseudogene	B230303A05Rik	0.1	0.34	0.17	2.28	2.87	2.48	0.06	0.05	2.12	2.93
ENSMUSG00000118590.1	protein_coding	AC167036.1	0.57	0.58	0.57	4.97	4.64	4.05	0.29	0.66	7.84	8.37
ENSMUSG00000027827.17	protein_coding	Kcnab1	1.05	0.76	0.68	2.84	3.48	3.85	0.74	0.55	3.22	3.33
ENSMUSG00000090881.3	unprocessed_pseudogene	Phf11	2.32	1.35	1.59	12.04	11.58	10.74	0.46	0.73	13.42	13.9
ENSMUSG00000044309.8	protein_coding	Apol7c	10.61	7.27	5.58	151.07	134.93	60.85	29.1	25.12	178.89	173.29
ENSMUSG00000079339.7	protein_coding	Ifit1bl1	134.79	70.81	47.61	1376.26	1378.32	1229.61	6.62	16.35	1231.94	1175.53
ENSMUSG00000078922.9	protein_coding	Tgtp1	1.86	0.52	0.36	107.41	80.35	65.9	0.11	0.36	102.75	99.23
ENSMUSG00000113985.1	lncRNA	9130015A21Rik	1.17	1.54	1.8	12.29	12.63	8.72	1.86	1.75	8.71	10.79
ENSMUSG00000025352.6	protein_coding	Gdf11	0.03	0.03	0.01	1.36	1.17	1.16	0.17	0.21	1.42	1.58
ENSMUSG00000073144.4	lncRNA	4930599N23Rik	1.12	1.37	0.87	6.28	6.84	6.4	0.93	0.8	7	7.1
ENSMUSG00000053062.16	protein_coding	Jam2	0.05	0.13	0.06	1.47	1.54	1.32	0.07	0.18	1.08	1.03
ENSMUSG00000054072.12	protein_coding	Iigp1	32.19	15.86	11.83	332.9	304.08	268.77	2.13	5.22	289.68	284.18
ENSMUSG00000050994.20	protein_coding	Adgb	0.27	0.29	0.21	1.49	1.58	1.2	0.23	0.18	0.97	0.62
ENSMUSG00000086213.2	lncRNA	A330040F15Rik	0.41	0.24	0.24	2.38	3	2	0.04	0.06	2.13	1.87
ENSMUSG00000079363.7	protein_coding	Gbp4	27.91	12.84	13.68	181.7	160	167.19	3.33	6.19	154.87	155.78
ENSMUSG00000070904.4	protein_coding	Ifna4	0.14	0.29	0	27.66	21.64	12.73	0	0	28.25	29.86
ENSMUSG00000103998.1	lncRNA	Gm38025	0.28	0.21	0.38	2.18	1.59	2.27	0.2	0.39	3.22	3.52
ENSMUSG00000055976.6	protein_coding	Cldn23	0.06	0.09	0.05	2.07	1.8	1.82	0.06	0.06	0.86	0.95
ENSMUSG00000039304.11	protein_coding	Tnfsf10	9.44	5.89	4.48	37.89	36.64	34.93	1.1	1.5	31.82	31.58
ENSMUSG00000104654.1	TEC	Gm43814	0.72	0.99	1.6	16.52	12.17	16.69	0.65	1.31	9.41	11.76
ENSMUSG00000040978.4	protein_coding	Gm11992	0.05	0.09	0.11	1.28	1.5	1.21	0.11	0.09	0.97	0.89
ENSMUSG00000081650.1	protein_coding	Gm16181	0.83	2.14	1.31	10.42	9.29	10.44	1.43	1.72	7.11	5.52
ENSMUSG00000070803.6	protein_coding	Cited4	2.11	1.87	3.19	7.4	10.93	16.64	2.2	1.87	8.62	9.22
ENSMUSG00000078921.3	protein_coding	Tgtp2	45.75	24.07	17.78	308.33	283.44	264.74	3.38	8.43	297.25	289.19
ENSMUSG00000035852.11	protein_coding	Misp	0.57	0.75	0.35	2.46	2.59	3.11	0.11	0.28	2.92	3.12
ENSMUSG00000084846.1	lncRNA	A730011C13Rik	0.63	0.46	0.59	3.5	2.96	2.29	0.43	0.32	2.36	2.69
ENSMUSG00000073628.5	lncRNA	Gm10552	2.78	2.44	1.46	22.55	14.5	21.68	0.13	0.99	21.24	21.29
ENSMUSG00000117439.1	processed_pseudogene	Gm50083	26.35	27.97	22.47	106.17	167.05	161.08	22.97	31.34	167.26	188.14
ENSMUSG00000055546.6	protein_coding	Timd4	0.1	0.08	0.18	1.28	1.5	2.29	0.13	0.29	0.77	0.69
ENSMUSG00000097134.2	lncRNA	1110002J07Rik	0.37	0.2	0.62	5.46	2.93	2.5	0.19	0.52	3.57	3.96
ENSMUSG00000091311.3	protein_coding	Spata31d1b	0.12	0.15	0.09	1.62	1.47	0.58	0.22	0.36	2.27	2.83
ENSMUSG00000015377.10	protein_coding	Dennd6b	0.41	0.35	0.42	1.45	1.68	2.16	0.45	0.48	1.4	1.13
ENSMUSG00000082079.2	protein_coding	Dnmt3c	0.16	0.08	0.28	1.44	1.92	1.72	0	0.14	1.46	1.33
ENSMUSG00000000392.17	protein_coding	Fap	0.44	0.84	0.41	2.32	2.37	2.31	0.36	0.25	2.85	2.43
ENSMUSG00000108112.1	lncRNA	Gm45193	0.27	0.16	0.18	1.56	2.32	2.89	0.1	0.37	1.34	1.48
ENSMUSG00000035594.10	protein_coding	Chrna5	0.52	0.44	0.58	1.98	2.27	2.33	0.14	0.14	1.65	2
ENSMUSG00000045659.18	protein_coding	Plekha7	0.11	0.24	0.11	0.89	1.33	0.99	0.38	0.28	0.75	0.64
ENSMUSG00000039899.5	protein_coding	Fgl2	106.77	60.08	53.3	445.75	388.13	350.69	34.38	52.52	416.26	391.34
ENSMUSG00000006930.15	protein_coding	Hap1	0.53	0.41	0.32	1.57	1.68	2.18	0.2	0.48	2.46	2
ENSMUSG00000040264.10	protein_coding	Gbp2b	2.85	1.63	0.83	32.3	22.07	19.84	1.46	2.02	32.1	33.45
ENSMUSG00000095270.1	protein_coding	Ifna9	0	0	0.14	19.91	19.21	16.1	0	0	19.96	15.65
ENSMUSG00000100838.1	protein_coding	Gm29094	1.98	3.62	3.01	13.84	10.52	9.63	1.47	2.99	11.52	13.85
ENSMUSG00000001763.14	protein_coding	Tspan33	1.32	1.39	0.7	5.98	4.86	3.14	2.82	2.31	7.66	8.04
ENSMUSG00000031538.6	protein_coding	Plat	0.04	0.18	0.13	2.08	1.61	0.78	0.76	0.63	2.49	2.82
ENSMUSG00000024043.13	protein_coding	Arhgap28	0.36	0.33	0.48	2.46	2.06	0.97	0.54	0.4	2.06	2.16
ENSMUSG00000020953.17	protein_coding	Coch	0.02	0.07	0.06	1.07	0.73	1.2	0	0.01	0.68	0.91
ENSMUSG00000101252.1	protein_coding	Ifna6	0	0	0.07	16.12	16.9	11.77	0	0	16.53	13.93
ENSMUSG00000068606.6	protein_coding	Gm4841	0.13	0.02	0.01	4.34	3.02	2.67	0.05	0.05	4.61	4.87
ENSMUSG00000087263.1	lncRNA	Gm15726	1.16	3.73	2.76	14.68	10.91	12.87	1.58	1.02	4.42	3.74
ENSMUSG00000041782.14	protein_coding	Lad1	0.59	0.46	0.29	2.8	1.97	1.4	0.85	0.9	2.76	3.22
ENSMUSG00000090103.1	lncRNA	Gm16094	4.08	1.39	2.9	18.36	15.58	12.11	3.5	2.6	23.52	19.47
ENSMUSG00000037944.8	protein_coding	Ccr7	37.96	31.01	20.89	164.88	165.77	85.1	84.16	85.75	279.09	276.88
ENSMUSG00000086184.1	lncRNA	Gm12764	0.85	0.5	0.83	5.46	5.2	5.45	0.08	0.46	4.02	4.33
ENSMUSG00000100549.1	protein_coding	Ifna11	0	0	0	9.31	8.21	4.65	0	0	5.2	5.9
ENSMUSG00000073234.4	protein_coding	Gm8773	0.24	0.29	0.13	2.01	2.6	1.59	0.17	0.21	3.58	2.98
ENSMUSG00000114980.1	lncRNA	4933432I03Rik	0.29	0.3	0.28	2.44	3.29	1.96	0.37	0.26	2.24	2.3
ENSMUSG00000118258.1	processed_pseudogene	Gm19076	0.61	0.73	0.59	3.85	4.33	5.03	0.35	0.83	3.63	4.2
ENSMUSG00000053957.5	lncRNA	Gm12474	0.75	0.38	0.78	2.22	3.06	3.53	0.32	0.27	2.77	2.79
ENSMUSG00000116988.1	protein_coding	Gm49673	0.18	0	0.09	1.09	1.18	0.77	0.39	0.15	2.42	1.81
ENSMUSG00000029581.14	protein_coding	Fscn1	19.99	19.51	12.4	98.19	87.01	46.77	37.13	40.08	152.81	144.85
ENSMUSG00000003070.6	protein_coding	Efna2	0.16	0.16	0.28	2.12	1.79	0.81	0.55	0.97	2.32	2.65
ENSMUSG00000086320.1	lncRNA	Gm12840	0.39	0.26	0.19	6.71	3.83	3.2	0.68	0.61	4.53	5.03
ENSMUSG00000092008.2	protein_coding	Cyp2c69	0.69	0.39	0.35	2.54	1.74	2.1	0.05	0.49	2.69	2.92
ENSMUSG00000054423.14	protein_coding	Cadps	0.12	0.12	0.27	1.87	1.02	1.25	0.32	0.88	1.09	1.53
ENSMUSG00000095498.1	protein_coding	Ifna1	0	0	0.07	8.83	11.1	5.42	0	0	10.74	9.36
ENSMUSG00000022548.14	protein_coding	Apod	0.68	0.07	0.17	3.14	3.28	2.18	0.29	0.25	4.65	2.92
ENSMUSG00000014773.13	protein_coding	Dll1	0.75	0.2	0.53	1.84	2.33	2.04	0.07	0.06	1.75	1.67
ENSMUSG00000022938.8	protein_coding	Fam3b	0.15	0.27	0.34	2.14	3.56	2.2	0.39	0.33	2.88	3.56
ENSMUSG00000001663.10	protein_coding	Gstt1	0.54	1.18	0.8	3.68	2.97	3.48	1.21	0.84	4.07	4.99
ENSMUSG00000026770.5	protein_coding	Il2ra	1.49	1.47	0.92	8.6	8.07	3.49	0.85	0.87	11.36	11.74
ENSMUSG00000089898.2	lncRNA	Gm14199	0.52	0	0.18	5.75	5.72	4.49	0	0	6.54	6.52
ENSMUSG00000097754.1	lncRNA	Ptgs2os2	0.36	0.3	0.35	1.92	1.45	1.21	0.14	0.15	1.49	2.29
ENSMUSG00000097558.1	lncRNA	Gm26902	0.21	0.25	0.04	1.19	1.46	0.92	0.1	0.1	1.58	1.56
ENSMUSG00000095896.1	protein_coding	Ifna14	0	0	0.07	5.23	5.08	6.94	0	0	5.42	4.7
ENSMUSG00000086389.1	lncRNA	Gm15998	0	0.03	0	1.13	1.1	1.78	0	0.02	0.62	0.49
ENSMUSG00000072844.6	lncRNA	G530011O06Rik	8.78	3.12	3.5	64.94	35.22	33.11	0.62	1	26.23	23.71
ENSMUSG00000003617.16	protein_coding	Cp	0.46	0.39	0.27	3.67	1.23	1.15	0.69	0.39	1.58	1.85
ENSMUSG00000067610.1	protein_coding	Klri1	0.08	0.24	0.08	3.31	2.38	1.64	0.39	0.1	1.69	2.54
ENSMUSG00000096850.1	protein_coding	Gm21748	0	0	0.06	14.71	7.12	14.11	0	0.57	5.83	4.91
ENSMUSG00000019817.18	protein_coding	Plagl1	0.13	0.07	0.53	6.15	5.29	4.86	0.17	0.12	2.11	2.25
ENSMUSG00000112212.1	lncRNA	Gm46189	0.69	0.82	0.54	3.79	4.22	3.84	0.16	0.21	2.87	2.76
ENSMUSG00000100079.1	protein_coding	Ifnab	0	0.06	0	3.02	1.77	2.09	0	0	1.77	2.34
ENSMUSG00000081769.9	protein_coding	Gm12216	0.83	0.89	1.2	3.25	4.52	4.29	0.33	0.52	3.23	4.97
ENSMUSG00000092368.1	lncRNA	A930015D03Rik	0.17	0.34	0.27	1.72	1.98	1.52	0.19	0.28	1.93	1.71
ENSMUSG00000116961.1	lncRNA	Gm49662	0.37	0	0.08	5.25	5	2.85	0	0.19	2.84	3.4
ENSMUSG00000096011.1	protein_coding	Ifna15	0	0.14	0	5.49	5.23	3.35	0	0.08	5.52	5.68
ENSMUSG00000092277.1	protein_coding	Gm19684	0.39	0.43	0.25	1.5	1.19	1.8	0.2	0.3	1.4	1.59
ENSMUSG00000101191.6	lncRNA	Gm28809	0.17	0.36	0.42	2.38	3.34	2.58	0.76	0.44	2.57	2.05
ENSMUSG00000071311.2	protein_coding	Gpr31b	0.05	0.2	0.23	1.19	1.36	1.52	0.21	0.36	1.24	0.92
ENSMUSG00000110708.1	processed_pseudogene	Gnb1-ps3	0.07	0.07	0.04	2.03	2.22	1.22	0.09	0.3	2.61	2.2
ENSMUSG00000073811.4	protein_coding	Ifna12	0	0.09	0	3.48	3.13	1.42	0	0	2.6	2.22
ENSMUSG00000102796.1	TEC	Gm37711	0.16	0.17	0.07	1.07	1.29	0.64	0.37	0.27	1.16	1.39
ENSMUSG00000079138.3	processed_pseudogene	Gm8818	0	0	0.1	1.73	1.27	1.52	0.04	0.04	1.16	0.69
ENSMUSG00000078355.1	protein_coding	Ifna16	0	0	0	1.4	0.97	0.88	0	0	1.32	0.57
ENSMUSG00000085135.7	lncRNA	Gm13713	0.57	1.16	0.6	9.81	10.53	9.23	0	0.06	12.68	10.62
ENSMUSG00000115463.1	protein_coding	Gm49356	0.69	1.67	1.28	5.31	9.09	7.09	1	2.27	7.62	11.22
ENSMUSG00000082365.2	transcribed_processed_pseudogene	Gm15754	0.09	0.71	0.53	2.09	3.84	3.61	0.24	0.11	1.18	1.65
ENSMUSG00000101264.1	lncRNA	Gm28347	0	0	0	4.98	4.11	2.48	0	0	6.79	6.05
ENSMUSG00000118591.1	protein_coding	AC147806.1	0.51	0	0.29	2.28	1.98	1.72	0.34	0.18	1.95	3.22
ENSMUSG00000082976.10	protein_coding	Gm15056	0	0	0.22	4.99	3.54	6.67	0	0	6.89	9.64
ENSMUSG00000096086.1	processed_pseudogene	Gm4761	0.13	0.14	0.14	3.38	3.1	1.4	0	0	2.54	2.19
ENSMUSG00000103588.1	unprocessed_pseudogene	Gm18445	0	0.09	0.05	1.29	1.97	1.99	0	0.06	1.76	1.13
ENSMUSG00000083672.1	processed_pseudogene	Kpna2-ps	0.4	0.23	0.22	0.85	1.64	1.09	0.23	0.09	0.82	1.14
ENSMUSG00000086247.7	lncRNA	Gm15787	0.07	0.69	0.27	3.29	1.87	1.91	0.93	0.53	1.28	1.43
ENSMUSG00000031896.7	protein_coding	Ctrl	0.3	0.5	0.52	2.72	1.34	2.66	0.19	0.05	1.1	1.76
ENSMUSG00000027317.8	protein_coding	Ppp1r14d	0.69	0.62	0.23	2.25	2.42	2.23	0.42	0.22	4.34	3.9
ENSMUSG00000089937.1	unprocessed_pseudogene	Gm7281	0.65	0.69	0.63	2.97	5.35	2.49	0.2	0.46	2.54	3.84
ENSMUSG00000092601.2	unprocessed_pseudogene	Olfr760-ps1	0.37	0.47	0.44	1.89	1.97	2.21	0.58	0.81	2.83	2.42
ENSMUSG00000086527.1	lncRNA	Gm15856	0.26	0.32	0.06	1.07	1.07	1.41	0.07	0.03	0.53	1.11
ENSMUSG00000026573.7	protein_coding	Xcl1	0.16	0	0	2.31	2.76	1.64	0	0.2	1.96	2.29
ENSMUSG00000115355.1	lncRNA	4930445E18Rik	0.06	0.13	0	1.38	1.02	0.75	0.22	0	1.26	0.99
ENSMUSG00000101279.1	unprocessed_pseudogene	Gm18342	0.33	0.34	0.12	1.39	2.12	1.71	0.23	0.28	2.15	2.57
ENSMUSG00000002076.12	protein_coding	Hsf2bp	0.43	0.1	0.11	0.76	1.33	1.2	0	0.03	0.8	0.56
ENSMUSG00000022501.6	protein_coding	Prm1	0.2	0.2	0	2.05	3.7	3.25	0.13	0.12	4.75	2.41
ENSMUSG00000118618.1	transcribed_unprocessed_pseudogene	AC123856.1	0.63	0.88	1.51	1.97	20.45	24.95	0.16	6.59	45.7	39.34
ENSMUSG00000107715.1	TEC	Gm44135	0.9	0	0.15	5.99	5.33	2.1	0.81	0.72	5.01	4.47
ENSMUSG00000079455.9	transcribed_unprocessed_pseudogene	Gm16026	0.31	0	0.16	1.72	0.69	1.27	0.17	0.27	1.18	0.93
ENSMUSG00000021565.16	protein_coding	Slc6a19	0.01	0.43	0.1	2.3	1.65	2.61	0.3	0.19	2.42	2.02

## Sheet: WT eccDNA treated - down
gene_id	gene_type	gene_name	FPKM
			WT_mock_rep1	WT_mock_rep2	WT_mock_rep3	WT_eccDNA_rep1	WT_eccDNA_rep2	WT_eccDNA_rep3	STING_KO_eccDNA_rep1	STING_KO_eccDNA_rep2	Myd88_KO_eccDNA_rep1	Myd88_KO_eccDNA_rep2
ENSMUSG00000020593.16	protein_coding	Lpin1	13.1	13.6	12.9	1.6	1.74	1.34	18.68	18.55	2.38	2.54
ENSMUSG00000022351.14	protein_coding	Sqle	30.47	38.6	40.13	2.52	3.3	3.1	21.09	20.62	2.61	2.59
ENSMUSG00000024378.9	protein_coding	Stard4	13.88	16.87	15.31	1.81	1.9	2.07	10.84	10.34	1.24	1.6
ENSMUSG00000034926.3	protein_coding	Dhcr24	35.41	41.77	42.34	3.52	3.77	5.08	27.75	29.03	2.66	2.61
ENSMUSG00000020264.5	protein_coding	Slc36a2	14.7	14.34	13.94	1.26	0.81	0.98	34.56	32.01	2.61	2.57
ENSMUSG00000020101.14	protein_coding	Vsir	51.83	46.43	54.78	5.71	6.67	7.89	76.83	69.73	7.13	6.8
ENSMUSG00000022419.16	protein_coding	Deptor	6.35	6.67	5.33	0.73	0.68	0.63	9.04	7.85	0.61	0.75
ENSMUSG00000032741.9	protein_coding	Tpcn1	11.57	10.35	12.74	0.98	1.27	1.25	14.16	13.92	1.54	1.5
ENSMUSG00000031824.15	protein_coding	6430548M08Rik	8.47	10.48	8.38	1.05	0.83	0.83	11.34	11.56	1.66	1.21
ENSMUSG00000022885.16	protein_coding	St6gal1	17.48	19.83	15.15	2.54	2.61	2.2	25.58	22.69	3.52	3.42
ENSMUSG00000047747.10	protein_coding	Rnf150	3.18	3.55	3.86	0.28	0.29	0.36	5.03	4.13	0.3	0.34
ENSMUSG00000000794.9	protein_coding	Kcnn3	2.99	3.45	2.92	0.06	0.11	0.11	4.24	3.23	0.11	0.1
ENSMUSG00000020092.9	protein_coding	Pald1	6.52	8.88	7.69	0.57	0.54	0.6	11.39	10.57	0.52	0.56
ENSMUSG00000025154.15	protein_coding	Arhgap19	9.3	9.24	8.3	1.13	0.7	0.74	11.42	10.35	0.48	0.72
ENSMUSG00000035967.15	protein_coding	Ints6l	12.86	11.55	10.48	1.61	1.48	1.23	9.75	8.26	1.48	1.91
ENSMUSG00000050777.7	protein_coding	Tmem37	47.04	38.69	43.32	4.22	4.66	6.1	62.51	72.55	6.59	6.4
ENSMUSG00000025026.15	protein_coding	Add3	12.45	12	12.01	2.01	1.77	1.33	14.64	13.39	2.3	2.29
ENSMUSG00000023832.14	protein_coding	Acat2	12.76	16.8	16.45	1.26	1.06	1.69	8.6	7.96	0.99	1.27
ENSMUSG00000001467.5	protein_coding	Cyp51	32.04	39.79	39.27	4.03	4.01	6.14	21.22	22.67	3.1	2.57
ENSMUSG00000038332.13	protein_coding	Sesn1	10.79	10.52	12.06	1.42	1.8	1.35	14.21	13.6	1.32	1.41
ENSMUSG00000031647.10	protein_coding	Mfap3l	4.53	5.04	4.89	0.67	0.79	0.6	6.64	5.23	1.08	0.85
ENSMUSG00000024665.8	protein_coding	Fads2	9.04	9.23	11.34	1.14	1.12	1.38	8.47	8.58	1.14	0.91
ENSMUSG00000037661.14	protein_coding	Gpr160	24.66	22.16	19.22	3.6	2.76	2.63	24.16	26.05	4.57	4.64
ENSMUSG00000025701.12	protein_coding	Alox5	10.51	11.17	11.69	1.19	1.56	1.86	12.27	13.51	1.27	1.07
ENSMUSG00000040093.16	protein_coding	Bmf	7.41	7.17	5.54	0.96	0.88	0.83	12.52	13.02	1.85	1.58
ENSMUSG00000049103.14	protein_coding	Ccr2	117.93	88.37	63.14	14.83	12.9	11.12	94.3	105.25	10.49	9.67
ENSMUSG00000028944.14	protein_coding	Prkag2	7.8	7.78	8.89	1.39	1.11	1.07	12.31	12.12	1.4	2.1
ENSMUSG00000052609.9	protein_coding	Plekhg3	3.85	3.22	2.81	0.32	0.4	0.27	4.04	4.6	0.46	0.5
ENSMUSG00000033952.14	protein_coding	Aspm	1.68	2.1	2.13	0.28	0.23	0.18	1.3	1.19	0.09	0.13
ENSMUSG00000042978.11	protein_coding	Sbk1	3.05	3.19	3.3	0.22	0.21	0.36	5.09	4.62	0.46	0.51
ENSMUSG00000004633.17	protein_coding	Chn2	9.36	9.99	10.84	1.04	1.47	1.79	11.99	11.29	1.71	1.38
ENSMUSG00000017309.11	protein_coding	Cd300lg	10.92	7.73	6.48	0.72	0.85	0.6	10.19	11.85	0.85	0.71
ENSMUSG00000021384.14	protein_coding	Susd3	16.69	15.03	15.9	2.49	1.09	1.59	29.32	25.3	2.95	4.31
ENSMUSG00000046546.3	protein_coding	Fam43a	4.5	4.86	5.47	0.54	0.74	0.7	5.95	7.02	0.77	0.79
ENSMUSG00000037759.6	protein_coding	Ptger2	3.31	3.11	3.39	0.41	0.45	0.33	5.23	4.93	0.58	0.55
ENSMUSG00000047592.17	protein_coding	Nxpe5	3.94	4.01	5.07	0.5	0.4	0.5	4.45	4.38	0.41	0.23
ENSMUSG00000032656.14	protein_coding	March3	8.22	9.65	9.97	0.64	0.91	1.03	14.22	12.32	1.69	1.39
ENSMUSG00000030737.17	protein_coding	Slco2b1	2.97	6.11	4.74	0.26	0.42	0.55	6.23	5.59	0.16	0.14
ENSMUSG00000041797.7	protein_coding	Abca9	1.78	1.47	1.73	0.21	0.19	0.26	3.29	2.91	0.17	0.29
ENSMUSG00000048442.15	protein_coding	Smim5	11.18	11.82	8.28	0.85	1.07	0.93	16.41	16.85	1.83	1.34
ENSMUSG00000026012.2	protein_coding	Cd28	2.69	2.1	2.77	0.35	0.29	0.37	2.15	1.95	0.54	0.64
ENSMUSG00000023800.15	protein_coding	Tiam2	2.13	2.38	2.49	0.01	0.14	0.09	3.43	2.51	0.25	0.32
ENSMUSG00000031129.9	protein_coding	Slc9a9	3.99	2.73	2.64	0.4	0.28	0.32	2.73	3.3	0.26	0.27
ENSMUSG00000118383.1	lncRNA	Gm50321	4.81	3.75	2.89	0.46	0.4	0.26	24.33	19.81	0.26	0.33
ENSMUSG00000096606.2	protein_coding	Tpbgl	3.84	3.51	3.36	0.6	0.46	0.27	5.47	5.58	0.7	0.57
ENSMUSG00000078137.1	protein_coding	Ankrd63	1.49	1.97	1.64	0.16	0.25	0.21	1.68	1.41	0.18	0.26
ENSMUSG00000021696.9	protein_coding	Elovl7	2.77	3.52	2.72	0.48	0.44	0.3	4.12	3.13	0.67	0.43
ENSMUSG00000035064.17	protein_coding	Eef2k	4.28	3.41	3.28	0.17	0.52	0.46	4.83	4.79	0.47	0.23
ENSMUSG00000067714.13	protein_coding	Lpar5	8.31	5.94	5.37	0.66	0.86	0.67	7.74	8.16	1.46	0.79
ENSMUSG00000041220.10	protein_coding	Elovl6	1.1	1.36	1.48	0.06	0.08	0.07	0.96	0.87	0.09	0.07
ENSMUSG00000079445.3	protein_coding	B3gnt7	2.44	4.28	3.01	0.37	0.43	0.41	5.01	4.4	0.27	0.33
ENSMUSG00000074743.4	protein_coding	Thbd	1.39	1.46	1.4	0.18	0.11	0.06	1.46	1.55	0.2	0.22
ENSMUSG00000022091.6	protein_coding	Sorbs3	2.74	3.11	2.27	0.55	0.31	0.27	4.08	4	0.49	0.37
ENSMUSG00000033610.16	protein_coding	Pank1	1.49	1.67	1.72	0.13	0.2	0.16	1.85	1.41	0.13	0.17
ENSMUSG00000045730.4	protein_coding	Adrb2	2.35	2.28	2.46	0.25	0.3	0.25	2.43	2.77	0.38	0.54
ENSMUSG00000022123.9	protein_coding	Scel	1.51	1.99	1.54	0.07	0.13	0.06	1.49	1.45	0.21	0.23
ENSMUSG00000028175.15	protein_coding	Depdc1a	2.21	1.63	1.93	0.2	0.26	0.14	1.47	1.83	0.19	0.11
ENSMUSG00000026069.15	protein_coding	Il1rl1	2.29	2.82	1.62	0.29	0.39	0.19	2.19	1.5	0.18	0.32
ENSMUSG00000046456.14	protein_coding	Tmem150b	3.68	2.88	2.99	0.35	0.33	0.35	4.81	4.34	0.29	0.76
ENSMUSG00000095930.1	protein_coding	Nim1k	1.6	1.58	1.28	0.11	0.17	0.28	2.04	1.88	0.21	0.18
ENSMUSG00000044156.14	protein_coding	Hepacam2	4.68	5.19	1.85	0.49	0.25	0.16	6.62	5.76	0.92	0.89
ENSMUSG00000117916.1	lncRNA	9630028I04Rik	2.17	1.65	1.82	0.2	0.15	0.07	4.2	3.23	0.37	0.25
ENSMUSG00000029410.11	protein_coding	Ppef2	3.96	3.4	2.03	0.26	0.24	0.14	4.57	4.68	0.45	0.51
ENSMUSG00000092528.9	transcribed_unprocessed_pseudogene	Nlrp1c-ps	2.19	1.58	1.2	0.25	0.19	0.12	2.02	2	0.15	0.18
ENSMUSG00000072066.7	protein_coding	6720489N17Rik	2.39	3.1	2.36	0.48	0.18	0.38	4.82	3.29	0.5	0.65
ENSMUSG00000030711.16	protein_coding	Sult1a1	4.39	3.22	2.33	0.18	0.4	0.21	6.5	6.83	0.34	0.56
ENSMUSG00000036617.17	protein_coding	Etl4	1.05	0.91	1.07	0.25	0.11	0.11	1.6	1.5	0.11	0.15
ENSMUSG00000034258.4	protein_coding	Flvcr2	0.81	1.76	1.04	0.03	0.08	0.15	0.97	0.89	0.06	0
ENSMUSG00000002289.16	protein_coding	Angptl4	1.68	1.94	1.44	0.03	0.26	0.18	6.43	4.81	0.26	0.22
ENSMUSG00000020623.11	protein_coding	Map2k6	1.18	1.44	1.32	0.05	0.08	0.09	1.88	2.03	0.1	0.12
ENSMUSG00000041064.13	protein_coding	Pif1	1.33	0.68	1.94	0.06	0.15	0.14	0.57	0.76	0.06	0.25
ENSMUSG00000032750.13	protein_coding	Gab3	1.59	1.27	1.26	0.14	0.14	0.18	1.62	1.83	0.23	0.3
ENSMUSG00000037224.15	protein_coding	Zfyve28	1.51	0.96	1.67	0.11	0.08	0.08	2.25	1.99	0.1	0.1
ENSMUSG00000106825.1	TEC	2510016D11Rik	2.31	2.18	3.33	0.19	0.31	0.09	3.6	2.81	0.17	0.17
ENSMUSG00000035165.14	protein_coding	Kcne3	3.25	2.48	1.36	0.06	0.19	0.25	2.64	2.18	0.06	0.2
ENSMUSG00000107761.1	TEC	2010008C14Rik	4.28	3.99	4.83	0.38	0.63	0.51	5.09	4.83	0.43	0.49
ENSMUSG00000011154.17	protein_coding	Cfap161	0.89	1.21	1.04	0.07	0.04	0.12	2.04	1.29	0.23	0.38
ENSMUSG00000056596.8	protein_coding	Trnp1	2.02	2.43	1.07	0.41	0.1	0.12	1.59	1.36	0.43	0.48
ENSMUSG00000116656.1	lncRNA	Gm49708	2.35	1.22	1.27	0.2	0.2	0.09	9.68	8.12	0.12	0.05
